# Supplementary material for: The impact of R&D factors flow and regional absorptive capacity on China’s economic growth: Theory and evidence
Source: PLoS One. 2024 Nov 11;19(11):e0310476. doi: 10.1371/journal.pone.0310476 (PMC11554203; doi:10.1371/journal.pone.0310476)
Supplement: S1 Dataset — (XLSX) [file pone.0310476.s001.xlsx]

## Sheet: Sheet1
year	pro	provinceEnglish	GDP	rdp	rdc	K	L	AC	rail	mkt	blankk	edu	rdp_bjh	rdc_bjh	chanyejiegou	caizhengzhichuzhanbi	gonglutongdadu	chengshihualv	cundaikuanzhanGDPbi	RDqiangdu	lnopen	dong11	zhong8	xi11	RDintense
2008	1	Beijing	11813.1	0.0290493	0.00245575	17865.2	980.9	0.237592	1166.55	8.566			0.0032	0.075467	2.85245	0.186812	1.24024	0.849	6.38743	0.0524742	2.11876	1	0	0	0.0524742
2008	2	Tianjin	5182.4	0.0124297	0.00203088	15491.3	647.32	0.107117	764.3	8.571			0.001536	0.031926	0.630904	0.136555	1.01345	0.7723	2.77655	0.0245054	2.89605	1	0	0	0.0245054
2008	3	Hebei	14200.1	0.000351193	0.0036484	39493.4	3725.66	0.104233	4853.45	6.727			3.61e-05	0.003851	0.612548	0.116234	0.791859	0.419	1.67787	0.00674001	0.868424	1	0	0	0.00674001
2008	4	Shanxi	7223	0.00164112	0.000535239	16889.7	1614.1	0.085673	3323.75	5.74			0.000197	0.001164	0.555698	0.189518	0.796254	0.4511	2.69892	0.00901568	0.913101	0	1	0	0.00901568
2008	5	Inner Mongolia	6242.4	0.000919258	0.000324731	24123.2	1103.3	0.0638654	6840.34	5.961			5.81e-05	0.000365	0.604957	0.187402	0.124504	0.5171	1.40031	0.0043669	1.2667	0	0	1	0.0043669
2008	6	Liaoning	12137.7	0.00162944	0.000202038	43934.6	2198.2	0.137816	4194.68	8.26			0.000228	0.005844	0.618662	0.159969	0.683405	0.6005	2.22988	0.0141191	2.33004	1	0	0	0.0141191
2008	7	Jilin	4834.7	0.000357014	0.000193136	29777.2	1281.4	0.0730269	3828.56	6.715			3.15e-06	0.000688	0.797072	0.183703	0.464776	0.5321	1.74319	0.00822477	1.28575	0	1	0	0.00822477
2008	8	Heilongjiang	7134.2	1.1e-05	0.000195718	17137.8	1852.4	0.0926183	5755.2	6.287			1.68e-06	0.000437	0.653932	0.185596	0.318911	0.554	1.62774	0.0104332	0.818258	0	1	0	0.0104332
2008	9	Shanghai	14536.9	0.00583503	0.000430282	37922.3	1053.24	0.219487	316.1	9.422			0.000713	0.012347	1.17872	0.189362	1.81341	0.886	4.36227	0.0259441	3.00686	1	0	0	0.0259441
2008	10	Jiangsu	30945.5	0.00389312	0.000687685	73909.2	4700.96	0.213576	1656.98	9.179			0.000526	0.017011	0.693047	0.107133	1.31465	0.543	2.08422	0.0191641	2.59829	1	0	0	0.0191641
2008	11	Zhejiang	21284.6	0.00335912	0.000432631	49148.6	3252.35	0.182866	1319.33	9.009			0.000425	0.009646	0.760874	0.102787	0.982483	0.576	3.03117	0.0160363	2.00622	1	0	0	0.0160363
2008	12	Anhui	9517.7	0.00201029	0.000682208	18233.7	3916	0.0447531	2871.02	7.294			0.000218	0.002681	0.802141	0.185609	1.06305	0.405	1.96269	0.0110794	0.984152	0	1	0	0.0110794
2008	13	Fujian	10931.8	0.0017954	0.000419103	25692.5	2033	0.0993987	1618.42	8.1			0.00023	0.006287	0.78467	0.105119	0.714573	0.499	1.97636	0.00941771	2.32797	1	0	0	0.00941771
2008	14	Jiangxi	6934.2	1e-08	0.000540837	16238.1	2404.5	0.0692396	2650.49	6.612			0	0.000953	0.587157	0.18673	0.801768	0.4136	1.8134	0.00974438	1.57463	0	1	0	0.00974438
2008	15	Shandong	27106.2	0.00206958	0.000600546	70973.7	5815.1	0.168852	3633.3	8.312			0.000362	0.010181	0.585647	0.0870447	1.39676	0.476	1.5121	0.0139584	1.31697	1	0	0	0.0139584
2008	16	Henan	17735.9	0.00128096	0.000708932	46772.9	5835	0.104586	4041.94	7.133			0.000122	0.004628	0.503064	0.123948	1.44099	0.3603	1.39199	0.00664264	0.502167	0	1	0	0.00664264
2008	17	Hubei	11497.5	0.000334462	0.000586212	23092.9	3607	0.111263	2710.97	7.242			4.61e-05	0.007412	0.924079	0.14565	1.01327	0.452	1.93331	0.0131492	1.08511	0	1	0	0.0131492
2008	18	Hunan	11307.4	0.00146259	0.000470057	24026.6	3910.06	0.0984029	2894.78	6.717			0.000105	0.00441	0.854671	0.158222	0.871426	0.4215	1.60308	0.010102	0.856281	0	1	0	0.010102
2008	19	Guangdong	36704.2	0.00261882	0.000255252	53326.4	5471.72	0.262298	2164.76	9.257			0.000334	0.010979	0.832684	0.105853	1.01923	0.6337	3.09355	0.0140786	2.31774	1	0	0	0.0140786
2008	20	Guangxi	6455.4	0.0014333	0.000243163	16493.5	2799	0.0601078	2731.36	6.658			0.000173	0.002605	0.882215	0.180868	0.419404	0.3816	1.69908	0.00457788	1.38646	0	0	1	0.00457788
2008	21	Hainan	1474.7	5.75e-05	0.000186987	2693.81	408.36	0.0210575	387.29	5.598			7.17e-06	0	1.3518	0.245315	0.524379	0.48	2.55906	0.00229429	4.18273	1	0	0	0.00229429
2008	22	Chongqing	5899.5	0.00306398	0.000399963	16435.8	1492.43	0.0520657	1290.52	7.697			0.000279	0.00449	0.8581	0.199348	1.32478	0.4999	2.84226	0.0118023	1.39683	0	0	1	0.0118023
2008	23	Sichuan	12756.2	0.000822388	0.000231902	30981.2	4740	0.103164	3006.1	7.154			0.000125	0.00494	0.751282	0.235787	0.461897	0.374	2.84189	0.0128143	1.19434	0	0	1	0.0128143
2008	24	Guizhou	3504.5	0.000585872	0.000382203	6151.68	1867.2	0.0109184	1962.25	5.215			2.5e-05	0.000121	0.977376	0.316131	0.712301	0.2911	2.49181	0.00567883	-0.0862205	0	0	1	0.00567883
2008	25	Yunnan	6016.6	0.000143396	0.000167223	9126.32	2638.37	0.0357259	2308.76	5.87			6.57e-06	0.001032	0.909012	0.257932	0.522444	0.33	2.63386	0.0054369	0.852078	0	0	1	0.0054369
2008	26	Shaanxi	7177.8	0.0014064	0.000621345	19708.7	2039	0.0904972	3186.4	5.861			0.00016	0.004214	0.587057	0.208503	0.636725	0.421	2.45904	0.0209117	0.645819	0	0	1	0.0209117
2008	27	Gansu	3071.7	0.000133982	0.000107146	7320.12	1446	0.0121801	2435.4	5.045			0	0.000938	0.843859	0.304912	0.232837	0.3215	2.34901	0.0100127	0.21985	0	0	1	0.0100127
2008	28	Qinghai	896.9	0.00120144	0.000221633	1972.12	301	4.75e-17	1676.4	4.519			0.000119	0	0.61683	0.378142	0.0785603	0.4086	2.5057	0.0040656	1.30606	0	0	1	0.0040656
2008	29	Ningxia	1139.2	0.00278993	0.000212197	4035.09	303.9	0.0182338	811.39	5.476			0.000199	0.000202	0.683487	0.295497	0.316386	0.4498	2.72473	0.00687204	0.765354	0	0	1	0.00687204
2008	30	Xinjiang	4142.5	0.000123885	7e-05	7226.18	847.58	0.0659872	2760.51	4.718			8.18e-06	0.000122	0.683157	0.252025	0.0883446	0.3964	1.95695	0.00380912	0.0960232	0	0	1	0.00380912
2009	1	Beijing	12994.4	0.0292238	0.00287105	20474.6	998.3	0.2592	1169.46	8.658			0.003188	0.091159	3.21451	0.190847	1.26555	0.85	7.24208	0.0550181	2.10456	1	0	0	0.0550181
2009	2	Tianjin	5897.57	0.0126829	0.00217447	18996.3	677.13	0.119604	781.49	8.658			0.001543	0.032393	0.853886	0.149468	1.20303	0.7801	3.32888	0.0237264	2.80736	1	0	0	0.0237264
2009	3	Hebei	15350.3	0.000569977	0.00369496	44895.7	3792.49	0.122214	4880.29	6.939			9.14e-05	0.00407	0.67728	0.136207	0.8058	0.43	2.05884	0.00782365	0.879782	1	0	0	0.00782365
2009	4	Shanxi	7620.27	0.00134208	0.000489074	19989.4	1630.6	0.0946891	3536.32	5.714			0.000163	0.00054	0.72285	0.212237	0.812572	0.4599	3.19546	0.0109884	0.989614	0	1	0	0.0109884
2009	5	Inner Mongolia	7241.18	0.00112799	0.000341277	29017.6	1142.5	0.0798429	8074.21	6.089			8.77e-05	0.000379	0.722849	0.197822	0.127435	0.534	1.50573	0.00534613	1.19827	0	0	1	0.00534613
2009	6	Liaoning	13400	0.00160983	0.000287176	48301.2	2277.1	0.155092	4229.3	8.463			0.000232	0.006006	0.74513	0.176328	0.683223	0.6035	2.51821	0.0152749	2.28603	1	0	0	0.0152749
2009	7	Jilin	5332.67	0.000325204	0.000216032	32832	1297.3	0.0880401	3913.52	6.899			3.19e-06	0.00072	0.778182	0.203223	0.471878	0.5332	1.99934	0.0111778	1.28625	0	1	0	0.0111778
2009	8	Heilongjiang	7854.75	1.19e-05	0.000166063	20377.3	1877	0.102148	5756.1	6.464			1.6e-06	0.00046	0.830382	0.218672	0.320233	0.555	1.98103	0.0127135	0.834793	0	1	0	0.0127135
2009	9	Shanghai	15758	0.00607098	0.000586348	40412.9	1064.42	0.241983	317.7	9.451			0.000675	0.01181	1.48803	0.198694	1.84085	0.886	4.93832	0.0281379	2.97405	1	0	0	0.0281379
2009	10	Jiangsu	34782.7	0.00401062	0.000693689	83350.2	4726.54	0.249336	1655.57	9.242			0.000516	0.017266	0.734073	0.11659	1.34145	0.556	2.44207	0.0203717	2.5476	1	0	0	0.0203717
2009	11	Zhejiang	23200.2	0.00335312	0.000526652	54330.8	3288.29	0.20709	1678.24	9.021			0.000408	0.009721	0.832917	0.115412	1.01376	0.579	3.66833	0.017348	1.9557	1	0	0	0.017348
2009	12	Anhui	10764.5	0.00200859	0.00076613	21256.7	3988	0.0668452	2849.88	7.476			0.000224	0.002821	0.746582	0.212855	1.0656	0.421	2.27004	0.0135105	0.952371	0	1	0	0.0135105
2009	13	Fujian	12276.4	0.00178019	0.000461605	29446.3	2069	0.12311	2109.72	8.181			0.00022	0.006402	0.840672	0.115378	0.721806	0.514	2.21163	0.0110638	2.25876	1	0	0	0.0110638
2009	14	Jiangxi	7849.51	1e-08	0.000531196	18706.7	2445.2	0.0834591	2712.36	6.748			0	0.001277	0.672816	0.204094	0.820917	0.4318	2.0435	0.00991402	1.54776	0	1	0	0.00991402
2009	15	Shandong	29762.6	0.00197733	0.000623183	81496.8	5844.7	0.191834	3685.7	8.469			0.000298	0.010448	0.622595	0.0964012	1.43477	0.4832	1.78953	0.0153287	1.32525	1	0	0	0.0153287
2009	16	Henan	19686.8	0.000953091	0.000721342	55128	5949	0.125824	3949.23	7.403			5.29e-05	0.005007	0.51777	0.149163	1.45098	0.377	1.67411	0.00897102	0.566789	0	1	0	0.00897102
2009	17	Hubei	13072.7	0.000611653	0.000617445	27255.1	3622	0.124967	2980.24	7.561			8.82e-05	0.008843	0.849131	0.161323	1.06076	0.46	2.25019	0.0164684	1.05914	0	1	0	0.0164684
2009	18	Hunan	12879.1	0.000641533	0.000485092	28080.2	3935.21	0.124441	3693.03	6.869			0.000135	0.004595	0.949996	0.169257	0.903706	0.432	1.78548	0.0117537	0.776596	0	1	0	0.0117537
2009	19	Guangdong	40337.9	0.00268292	0.000300614	61985.6	5688.62	0.290722	2478.59	9.244			0.000349	0.011116	0.929602	0.109779	1.02927	0.634	3.48088	0.0165385	2.27881	1	0	0	0.0165385
2009	20	Guangxi	7197.77	0.000946403	0.000286895	20337.8	2848.63	0.076304	3125.98	6.732			9.9e-05	0.003126	0.863255	0.20902	0.42455	0.392	2.19087	0.00608349	1.32945	0	0	1	0.00608349
2009	21	Hainan	1647.24	5.24e-05	0.000227734	3315.56	424.56	0.0310276	387.29	5.55			6.4e-06	0	1.68818	0.293834	0.56613	0.4913	3.09305	0.00349448	4.00404	1	0	0	0.00349448
2009	22	Chongqing	6790.32	0.0031925	0.000412701	18349.4	1513	0.0653758	1317.68	7.788			0.000365	0.00487	0.717485	0.19787	1.35305	0.5159	3.05381	0.0121684	1.40954	0	0	1	0.0121684
2009	23	Sichuan	14605.8	0.000984201	0.000253122	35178.9	4756.62	0.132088	3257.88	7.521			0.000133	0.005424	0.774568	0.253738	0.512691	0.387	3.38266	0.0151547	1.14939	0	0	1	0.0151547
2009	24	Guizhou	3904.01	0.00132588	0.000387855	7514.07	1841.92	0.0246975	1982.65	5.346			9.75e-05	0.00013	1.2771	0.350723	0.810006	0.2989	2.69758	0.00675072	-0.0810712	0	0	1	0.00675072
2009	25	Yunnan	6744.61	0.000102223	0.000189336	11696.3	2684.8	0.0442709	2474.77	5.891			8.64e-06	0.001039	0.97564	0.316437	0.528277	0.34	3.2253	0.00603434	0.857576	0	0	1	0.00603434
2009	26	Shaanxi	8053.49	0.00223389	0.000575061	22856.1	2060	0.106523	3319.5	5.949			0.000219	0.004377	0.742075	0.22542	0.700238	0.435	2.70962	0.023196	0.698906	0	0	1	0.023196
2009	27	Gansu	3385.01	0.000153896	0.000154462	8279.71	1489	0.0257095	2435.39	5.049			0	0.000978	0.892636	0.3679	0.251267	0.3265	2.81366	0.0109994	0.369877	0	0	1	0.0109994
2009	28	Qinghai	987.487	0.00114933	0.000179908	2540.72	303.26	0.0136686	1676.9	4.456			0.000105	0	0.692715	0.450161	0.0834064	0.419	2.94542	0.00702304	1.04221	0	0	1	0.00702304
2009	29	Ningxia	1263.37	0.00282932	0.00036644	4775.88	328.5	0.0257431	890	5.791			0.000207	0.000261	0.85116	0.319485	0.328389	0.461	2.9379	0.00771604	0.682506	0	0	1	0.00771604
2009	30	Xinjiang	4478.04	0.000121925	6.34e-05	8957.86	866.15	0.0737526	3673.4	4.741			7.32e-06	0.00013	0.822828	0.314916	0.0907729	0.3985	2.48489	0.00509798	0.0694299	0	0	1	0.00509798
2010	1	Beijing	14345.8	0.0297444	0.00316546	23598.3	1031.6	0.287368	1169.41	8.907			0.00314	0.084402	3.12859	0.192532	1.28744	0.8596	7.30247	0.0582292	2.11739	1	0	0	0.0582292
2010	2	Tianjin	6746.82	0.013079	0.0026603	23373.9	728.7	0.133694	781.46	8.975			0.001542	0.036745	0.875713	0.14926	1.24639	0.7955	3.28186	0.0248865	2.78798	1	0	0	0.0248865
2010	3	Hebei	16762.5	0.000520866	0.00405172	50759.1	4135	0.144024	4916.41	6.459			5.87e-05	0.003528	0.665295	0.138286	0.8175	0.445	2.05228	0.00762219	0.878395	1	0	0	0.00762219
2010	4	Shanxi	8443.25	0.0016548	0.000628557	23670.1	1802	0.107781	3752.35	5.43			0.000134	0.001215	0.651964	0.209911	0.840102	0.4805	3.06601	0.00976903	0.999035	0	1	0	0.00976903
2010	5	Inner Mongolia	8262.19	0.00132018	0.000395281	34447.1	1398	0.106113	8947.11	5.864			7.94e-05	0.000542	0.660996	0.194783	0.133554	0.555	1.55913	0.00545926	1.03431	0	0	1	0.00545926
2010	6	Liaoning	14780.2	0.00156543	0.000347617	54009.9	2317.5	0.176378	4278.62	8.539			0.000228	0.006226	0.686528	0.173146	0.686115	0.621	2.49561	0.0155749	2.30132	1	0	0	0.0155749
2010	7	Jilin	5887.27	0.000325443	0.000245496	36718.1	1563.98	0.103736	4024.44	6.979			2.5e-06	0.000731	0.690392	0.206199	0.482588	0.5335	1.93972	0.00874529	1.32995	0	1	0	0.00874529
2010	8	Heilongjiang	8773.76	1e-08	0.000178555	23413.5	1932	0.120494	5785	6.171			0	0.000463	0.742027	0.217317	0.321237	0.5566	1.93529	0.0118669	0.804631	0	1	0	0.0118669
2010	9	Shanghai	17365.3	0.0062217	0.000688238	42320.5	1090.76	0.257655	422.41	9.949			0.000685	0.012228	1.3623	0.192409	1.88864	0.893	5.02996	0.0280615	2.97266	1	0	0	0.0280615
2010	10	Jiangsu	39200.2	0.00406541	0.000770853	94383.1	4724.68	0.301276	1921.22	10.261			0.000513	0.023548	0.787511	0.118624	1.40212	0.6058	2.44065	0.0207107	2.56201	1	0	0	0.0207107
2010	11	Zhejiang	25961	0.00336772	0.000596916	60328.6	3352	0.235344	1774.64	9.612			0.000401	0.010385	0.843746	0.115715	1.04433	0.6162	3.65846	0.0178281	1.95416	1	0	0	0.0178281
2010	12	Anhui	12303.8	0.00224	0.000881199	24917.1	4050	0.103224	2849.85	7.676			0.000311	0.002981	0.651535	0.209366	1.06701	0.4301	2.28283	0.0132469	0.902028	0	1	0	0.0132469
2010	13	Fujian	13982.8	0.00173539	0.000523781	33471.1	2114	0.151349	2111.42	9.022			0.000211	0.00728	0.777715	0.115022	0.733992	0.571	2.27594	0.0115965	2.18913	1	0	0	0.0115965
2010	14	Jiangxi	8948.45	1.08e-05	0.000602774	21363.2	2388	0.0947223	2834.54	7.214			0	0.001509	0.609306	0.203493	0.842403	0.4406	1.66845	0.00922128	1.59082	0	1	0	0.00922128
2010	15	Shandong	32857.9	0.00168824	0.000688999	93284.8	5940	0.229557	3833.43	8.711			0.000256	0.011134	0.675337	0.105822	1.4548	0.497	1.83374	0.0171561	1.3323	1	0	0	0.0171561
2010	16	Henan	22128	0.000364111	0.000762977	64825.6	5156	0.146149	4281.97	7.422			4.14e-05	0.00534	0.499599	0.147934	1.4676	0.385	1.68974	0.00914446	0.537209	0	1	0	0.00914446
2010	17	Hubei	14994.3	0.00209559	0.000671794	32195.4	3375	0.152465	3360.27	7.606			0.000331	0.009009	0.779346	0.156655	1.10926	0.497	2.23608	0.0165409	1.05036	0	1	0	0.0165409
2010	18	Hunan	14759.5	0.000568318	0.000585887	33266.6	3982.73	0.138696	3695.11	7.159			0.000304	0.003857	0.867371	0.168505	1.07648	0.433	1.74255	0.0116323	0.786458	0	1	0	0.0116323
2010	19	Guangdong	45380.2	0.00270598	0.000338451	72072	6051	0.327411	2726.95	9.835			0.000308	0.011777	0.899934	0.117826	1.05812	0.6618	3.52024	0.0175765	2.22818	1	0	0	0.0175765
2010	20	Guangxi	8039.91	0.000991747	0.000397331	25829.6	2903	0.0947021	3205	6.511			0.000169	0.003324	0.749856	0.209783	0.430004	0.4	2.17284	0.00656955	1.24682	0	0	1	0.00656955
2010	21	Hainan	1910.8	0.000512759	0.000236156	4099.67	457.65	0.0491739	693.75	6.276			5.98e-05	0	1.67018	0.281588	0.599887	0.498	3.26047	0.00340051	2.60618	1	0	0	0.00340051
2010	22	Chongqing	7958.26	0.00326886	0.000443533	20724	1551.03	0.0918639	1396.25	8.132			0.000493	0.005655	0.660932	0.215635	1.42621	0.5302	3.10562	0.012651	1.47785	0	0	1	0.012651
2010	23	Sichuan	16811.3	0.00105741	0.000278581	40167.4	4677	0.147511	3549.17	7.431			0.00015	0.005651	0.695374	0.247766	0.547494	0.4018	2.87623	0.0153775	1.174	0	0	1	0.0153775
2010	24	Guizhou	4403.73	0.000754238	0.000473047	9122.77	1770.9	0.0489919	2001.92	4.401			0.000136	0.000129	1.20944	0.354503	0.861614	0.3381	2.84898	0.00651139	-0.0636896	0	0	1	0.00651139
2010	25	Yunnan	7574.2	6.77e-05	0.000221316	15588.8	2794	0.0789469	2473.41	5.92			1.64e-05	0.001077	0.89726	0.316399	0.53649	0.347	3.31944	0.0061138	0.862787	0	0	1	0.0061138
2010	26	Shaanxi	9172.93	0.00208435	0.000661069	27011.1	2083	0.126805	4079	5.163			0.00034	0.001002	0.677353	0.219176	0.716526	0.4576	2.6166	0.0214851	0.676557	0	0	1	0.0214851
2010	27	Gansu	3784.44	4.28e-05	0.000163674	9445.4	1397	0.0568923	2441.36	4.16			0	0.000971	0.774067	0.356387	0.262021	0.3612	2.84495	0.0101774	0.507903	0	0	1	0.0101774
2010	28	Qinghai	1118.82	0.00115148	0.000207999	3272.34	307.65	0.035156	1863.29	3.712			0	0	0.632368	0.550494	0.0862483	0.4472	3.06739	0.00736342	0.741713	0	0	1	0.00736342
2010	29	Ningxia	1421.29	0.00287677	0.000419028	5679.53	342	0.0434021	1248.39	5.345			0.000144	0.000241	0.848462	0.329967	0.339127	0.479	2.94282	0.00681214	1.02569	0	0	1	0.00681214
2010	30	Xinjiang	4952.72	0.000145872	7.23e-05	11130	1213	0.0883793	4228.84	3.772			1.4e-05	0.000126	0.681554	0.312445	0.0920741	0.4301	2.54601	0.00490201	0.0542841	0	0	1	0.00490201
2011	1	Beijing	15507.8	0.0308377	0.00331222	26671.5	1090.1	0.32579	1228.44	8.868			0.003297	0.086205	3.29467	0.199683	1.30165	0.862	7.05532	0.0576329	2.15921	1	0	0	0.0576329
2011	2	Tianjin	7650.9	0.0132443	0.00275198	28436.3	763.16	0.151661	866.86	9.328			0.00156	0.04019	0.880391	0.158865	1.2742	0.8043	2.96372	0.0263333	2.70842	1	0	0	0.0263333
2011	3	Hebei	18489.1	0.000484324	0.00407474	58161.9	4087	0.148277	5170.48	6.406			6.82e-05	0.003642	0.646245	0.14429	0.831382	0.4559	1.946	0.00821257	0.904918	1	0	0	0.00821257
2011	4	Shanxi	9287.58	0.00267084	0.000650589	27836.8	1817	0.116594	3773.65	5.441			1.74e-05	0.001337	0.596943	0.210354	0.860294	0.4979	2.8556	0.0100906	1.2339	0	1	0	0.0100906
2011	5	Inner Mongolia	9385.85	0.00140093	0.000405698	40491.5	1388	0.124154	9161.86	5.72			5.99e-05	0.000582	0.624046	0.208164	0.13609	0.5704	1.51752	0.005931	1.00022	0	0	1	0.005931
2011	6	Liaoning	16287.8	0.00134416	0.00033508	60705.4	2364.9	0.190294	4302.27	8.161			0.000211	0.006039	0.671402	0.175728	0.702878	0.6405	2.4144	0.0163693	2.32138	1	0	0	0.0163693
2011	7	Jilin	6505.44	0.000375282	0.000258874	40467.4	1524.99	0.11112	3988.14	6.795			6.25e-05	0.000606	0.655782	0.208325	0.489616	0.534	1.79778	0.00843366	1.2738	0	1	0	0.00843366
2011	8	Heilongjiang	9730.1	1e-08	0.000183396	26826.3	1977.8	0.131825	5945.3	5.947			0	0.000461	0.718734	0.22207	0.328947	0.5649	1.81824	0.0102352	0.766485	0	1	0	0.0102352
2011	9	Shanghai	18806.6	0.00635555	0.000675923	44025.3	1104.33	0.276994	461.27	10.318			0.000708	0.013104	1.40553	0.203946	1.90599	0.893	4.8648	0.0311379	2.99897	1	0	0	0.0311379
2011	10	Jiangsu	43512.2	0.00458259	0.000796152	106400	4749.23	0.334169	2349.58	10.428			0.000519	0.024211	0.826964	0.126689	1.42021	0.6201	2.31299	0.0216963	2.57759	1	0	0	0.0216963
2011	11	Zhejiang	28297.5	0.00291736	0.000597812	66417	3385	0.261742	1779.06	9.666			0.000349	0.010703	0.856523	0.118896	1.05949	0.6229	3.53146	0.0185057	1.96509	1	0	0	0.0185057
2011	12	Anhui	13952.6	0.00271934	0.000827595	29129.3	4120.9	0.116967	3120.77	7.783			0.000373	0.003169	0.598835	0.215872	1.06811	0.448	2.2021	0.0140284	0.857323	0	1	0	0.0140284
2011	13	Fujian	15702.7	0.00201553	0.000529317	38230.2	2181	0.168582	2110.31	9.019			0.00024	0.007535	0.758473	0.12518	0.744532	0.5811	2.2335	0.0126146	2.1654	1	0	0	0.0126146
2011	14	Jiangxi	10058.1	0.000117295	0.000629914	24321.5	2378	0.104262	2834.55	7.181			1.97e-05	0.001564	0.613594	0.216581	0.878562	0.4575	2.01866	0.0082675	1.5851	0	1	0	0.0082675
2011	15	Shandong	36373.7	0.0014532	0.000699177	105708	5915	0.240196	4200.3	8.668			0.000207	0.011434	0.723271	0.11027	1.47589	0.5086	1.7972	0.018614	1.37161	1	0	0	0.018614
2011	16	Henan	24783.4	0.000242531	0.000767019	75283	5129	0.154573	4261.07	7.445			8.83e-06	0.005593	0.518032	0.157767	1.48256	0.4047	1.63946	0.00982111	0.535866	0	1	0	0.00982111
2011	17	Hubei	17108.5	0.00202184	0.000647455	38214.8	3387	0.16336	3354.87	7.482			0.000311	0.009242	0.738291	0.163747	1.14442	0.5178	2.01768	0.0164531	1.10966	0	1	0	0.0164531
2011	18	Hunan	16648.7	0.00102796	0.000578782	39055.5	4005.03	0.143746	3696.25	7.016			0.00014	0.004048	0.805335	0.178995	1.09627	0.4497	1.67297	0.0118568	0.741816	0	1	0	0.0118568
2011	19	Guangdong	50008.9	0.00267862	0.000322397	82666.4	6087	0.365533	2832.15	9.888			0.000327	0.012216	0.911156	0.126149	1.06135	0.6657	3.39706	0.0196482	2.20251	1	0	0	0.0196482
2011	20	Guangxi	8964.5	3.04e-05	0.000385619	32099.2	2936	0.103227	3194.21	6.451			3.66e-06	0.003514	0.704512	0.217157	0.443131	0.419	2.0625	0.00691248	1.20599	0	0	1	0.00691248
2011	21	Hainan	2143.92	0.000700749	0.00023453	4985.86	465.21	0.0567347	693.75	6.195			8.21e-05	0	1.60802	0.308722	0.647345	0.5034	3.05431	0.00411141	2.3314	1	0	0	0.00411141
2011	22	Chongqing	9263.42	0.00323075	0.000460263	23664.4	1587.04	0.0995349	1373.37	8.229			0.000396	0.006061	0.653759	0.256731	1.44588	0.5498	2.92906	0.012821	1.58489	0	0	1	0.012821
2011	23	Sichuan	19333	0.00103611	0.000291097	45851.5	4650	0.16574	3516.43	7.433			0.000145	0.005657	0.635956	0.222333	0.582856	0.4185	2.73393	0.013987	1.08856	0	0	1	0.013987
2011	24	Guizhou	5081.9	0.00144123	0.000516567	11016.2	1792.8	0.0554933	2070.02	4.138			0.000259	0.000134	1.26749	0.394504	0.896705	0.3503	2.90866	0.00636793	0.111442	0	0	1	0.00636793
2011	25	Yunnan	8611.86	0.0002411	0.0002169	20217.3	2844	0.0825291	2491.26	5.936			1.23e-05	0.001271	0.979227	0.329423	0.550062	0.3657	3.0958	0.00630596	0.874139	0	0	1	0.00630596
2011	26	Shaanxi	10374.6	0.00168284	0.000699013	31568.5	2087	0.135608	4083.41	5.45			0.00026	0.004527	0.628037	0.234234	0.738513	0.4735	2.48494	0.0199288	0.650758	0	0	1	0.0199288
2011	27	Gansu	4283.99	1.19e-05	0.00015878	10852	1379	0.0667902	2441.54	4.143			0	0.001172	0.825875	0.356794	0.272638	0.3725	2.82791	0.00966584	0.400475	0	0	1	0.00966584
2011	28	Qinghai	1258.68	0.00117169	0.000221157	4141.84	309.18	0.0442875	1857.62	3.371			0	0	0.553929	0.579171	0.089154	0.4653	3.02756	0.00752832	0.915436	0	0	1	0.00752832
2011	29	Ningxia	1593.27	0.00294003	0.000427656	6529.98	347	0.0472038	1266.47	5.019			0.000172	0.000248	0.816096	0.335794	0.369066	0.502	2.77205	0.00728676	1.01559	0	0	1	0.00728676
2011	30	Xinjiang	5561.9	0.000208537	7.23e-05	13507	1235	0.10365	4319.75	3.538			1.19e-05	0.000134	0.695967	0.345609	0.0934639	0.4373	2.51998	0.00499287	0.00718409	0	0	1	0.00499287
2012	1	Beijing	16701.9	0.0316121	0.0034839	30347.7	1115.3	0.36964	1276.26	8.895			0.003381	0.084369	3.36758	0.20612	1.31049	0.8629	7.16058	0.0594743	2.1908	1	0	0	0.0594743
2012	2	Tianjin	8515.45	0.0134764	0.00277598	34120.1	803.14	0.170322	867.74	10.07			0.00163	0.043434	0.909157	0.166219	1.29336	0.8155	3.00069	0.0279579	2.63651	1	0	0	0.0279579
2012	3	Hebei	20097.6	0.000396242	0.00390921	66035.9	4063	0.168497	5630.25	6.622			5.9e-05	0.002643	0.670171	0.153507	0.863586	0.466	2.09126	0.00924805	0.890402	1	0	0	0.00924805
2012	4	Shanxi	10142	0.00271987	0.000564848	31841.6	1834	0.131295	3775	5.798			0.000163	0.001536	0.695671	0.227813	0.879202	0.5132	3.06756	0.0109261	1.14789	0	1	0	0.0109261
2012	5	Inner Mongolia	10390.1	0.00145912	0.000388207	47607.1	1379	0.140303	9474.3	6.641			7.6e-05	0.000754	0.639721	0.215734	0.13843	0.5842	1.56776	0.0063881	0.909595	0	0	1	0.0063881
2012	6	Liaoning	17737.4	0.00113906	0.000314889	68002.1	2423.8	0.219969	5006.37	8.052			0.000167	0.005777	0.715024	0.183471	0.713257	0.6565	2.47963	0.0157314	2.34772	1	0	0	0.0157314
2012	7	Jilin	7084.42	0.000394372	0.000246394	44589.8	1489.99	0.126511	4398.4	6.948			8.28e-05	0.000574	0.650856	0.206982	0.497375	0.5454	1.83109	0.00919668	1.21556	0	1	0	0.00919668
2012	8	Heilongjiang	10576.6	3.06e-06	0.000175707	30918.5	2027.8	0.14368	6021.83	6.665			0	0.000504	0.917633	0.23164	0.336285	0.5688	1.91601	0.0106605	0.743561	0	1	0	0.0106605
2012	9	Shanghai	20217.1	0.00634127	0.000678487	45779.3	1115.5	0.299144	465.87	10.068			0.000725	0.012036	1.55309	0.207317	1.97808	0.893	5.17983	0.0336673	3.01877	1	0	0	0.0336673
2012	10	Jiangsu	47950.4	0.0046768	0.000781408	119168	4770.54	0.385908	2354.62	10.597			0.00053	0.025122	0.86712	0.130002	1.43767	0.6301	2.40285	0.0238236	2.56758	1	0	0	0.0238236
2012	11	Zhejiang	30589.6	0.00288217	0.000577076	72667.3	3407	0.309557	1779.06	9.86			0.000341	0.010756	0.905569	0.120059	1.0763	0.6291	3.64019	0.0208447	1.96296	1	0	0	0.0208447
2012	12	Anhui	15515.2	0.00283168	0.000835489	33794.6	4206.8	0.143906	3259.8	7.999			0.00036	0.003555	0.598466	0.230129	1.17969	0.463	2.32433	0.0163719	0.946106	0	1	0	0.0163719
2012	13	Fujian	17508.5	0.00216323	0.000509782	43564.4	2202	0.183248	2255.11	9.237			0.000262	0.007808	0.75944	0.132348	0.763395	0.5932	2.3091	0.0137545	2.11916	1	0	0	0.0137545
2012	14	Jiangxi	11164.4	0.000350665	0.000655752	27370.4	2364	0.115923	2834.55	7.293			5.34e-05	0.001556	0.646165	0.233165	0.902307	0.4739	2.1561	0.00877721	1.5736	0	1	0	0.00877721
2012	15	Shandong	39902	0.00155754	0.000700504	118929	5892	0.268817	4288.05	8.908			0.000227	0.011824	0.776967	0.118059	1.54801	0.5203	1.88596	0.0204011	1.37689	1	0	0	0.0204011
2012	16	Henan	27286.5	6.77e-05	0.000744073	87052.3	5110	0.167701	4890.38	7.373			0	0.005443	0.549272	0.169139	1.4949	0.4199	1.74599	0.0104996	0.529635	0	1	0	0.0104996
2012	17	Hubei	19024.7	0.00192696	0.000637094	44703.9	3398	0.183202	3814.36	7.835			0.000282	0.010349	0.733361	0.168976	1.17349	0.5323	2.06787	0.0172817	1.11942	0	1	0	0.0172817
2012	18	Hunan	18546.6	0.00102999	0.000564978	45382.2	4019.31	0.160607	3828.43	6.924			3.53e-05	0.003859	0.822697	0.185924	1.105	0.4622	1.75117	0.0129853	0.727274	0	1	0	0.0129853
2012	19	Guangdong	54159.7	0.002785	0.000318465	94265.1	6171	0.413694	2846.06	9.936			0.000308	0.012223	0.957356	0.129457	1.08482	0.6715	3.59281	0.021661	2.17902	1	0	0	0.021661
2012	20	Guangxi	9869.91	1e-08	0.000368876	38371.6	2768	0.113872	3194.47	6.759			0	0.003662	0.738752	0.229014	0.455877	0.4348	2.17276	0.00745325	1.1491	0	0	1	0.00745325
2012	21	Hainan	2345.44	0.000583282	0.000219516	6185.7	475.9	0.0734582	693.75	6.522			7.1e-05	0	1.66511	0.319265	0.685452	0.5102	3.15153	0.00480624	2.44603	1	0	0	0.00480624
2012	22	Chongqing	10523.2	0.00319078	0.000434082	26682.8	1605.89	0.11613	1451.68	8.547			0.000441	0.006301	0.75218	0.267	1.47229	0.5664	3.06918	0.0140055	1.62972	0	0	1	0.0140055
2012	23	Sichuan	21595	0.00112402	0.000301789	52125	4635	0.193611	3533.5	7.365			0.000155	0.005616	0.668298	0.228335	0.603907	0.4335	2.83754	0.014697	1.08712	0	0	1	0.014697
2012	24	Guizhou	5742.55	0.00177494	0.000568376	13492.3	1825.82	0.0645199	2057.84	4.572			0.000113	0.000147	1.22603	0.40216	0.934898	0.363	2.74581	0.00608945	0.289414	0	0	1	0.00608945
2012	25	Yunnan	9645.28	0.000168272	0.000197708	25440.8	2835	0.09447	2619.41	5.562			6.86e-05	0.001169	0.958481	0.34654	0.561672	0.3847	3.08998	0.00666907	0.849754	0	0	1	0.00666907
2012	26	Shaanxi	11640.3	0.00179216	0.000685825	36786.7	2091	0.156587	4093.49	5.783			0.00026	0.003582	0.620477	0.229962	0.78431	0.4971	2.52692	0.0198706	0.983701	0	0	1	0.0198706
2012	27	Gansu	4789.5	0.000100417	0.000151313	12448.7	1358	0.0808961	2487.08	4.261			0	0.00109	0.872896	0.364512	0.28918	0.3878	3.06649	0.0107034	0.376479	0	0	1	0.0107034
2012	28	Qinghai	1399.65	0.00116775	0.000194751	5350.85	310.89	0.0529951	1857.62	3.564			9.19e-05	0	0.571518	0.612107	0.0915229	0.4785	3.33771	0.0069303	0.703703	0	0	1	0.0069303
2012	29	Ningxia	1760.56	0.00295027	0.000328373	7541.09	344	0.0588855	1289.47	4.978			0.000174	0.000247	0.84746	0.369182	0.399428	0.5115	2.91933	0.00778648	0.565122	0	0	1	0.00778648
2012	30	Xinjiang	6173.71	0.000257019	6.94e-05	16986.2	1246	0.117975	4749.73	3.359			1.41e-05	0	0.776428	0.362419	0.0999452	0.4422	2.69741	0.00529344	0.0750688	0	0	1	0.00529344
2013	1	Beijing	17988	0.0322547	0.00342115	34156	1137.2	0.4051	1276.66	9.282			0.003417	0.088491	3.44334	0.210782	1.32152	0.8639	7.04726	0.0598484	2.28704	1	0	0	0.0598484
2013	2	Tianjin	9375.51	0.0137948	0.00275487	40292.4	847.46	0.179482	963.43	10.937			0.001653	0.047021	0.948926	0.176513	1.32084	0.8229	3.05874	0.0296422	2.60941	1	0	0	0.0296422
2013	3	Hebei	21745.6	0.000262488	0.00402461	74081.3	4032	0.188589	6255.53	6.859			4.22e-05	0.003468	0.680045	0.155033	0.924216	0.4802	2.24547	0.00990951	0.919558	1	0	0	0.00990951
2013	4	Shanxi	11054.8	0.0017845	0.000405875	36316	1855	0.14677	3786.45	6.155			0.000133	0.001538	0.74135	0.239246	0.889815	0.5288	3.23663	0.0122366	1.12883	0	1	0	0.0122366
2013	5	Inner Mongolia	11294.1	0.00152043	0.00039133	56078	1370	0.151798	10203.3	6.437			5.87e-05	0.000684	0.676866	0.217924	0.141602	0.5982	1.66405	0.00692742	0.707339	0	0	1	0.00692742
2013	6	Liaoning	19280.6	0.0011152	0.000346293	75824.8	2518.9	0.238445	5104.38	8.486			0.000169	0.005904	0.734895	0.190989	0.749818	0.6645	2.54068	0.0163866	2.25152	1	0	0	0.0163866
2013	7	Jilin	7686.6	0.000502922	0.000244697	48739	1457	0.14129	4397.17	7.336			9.93e-06	0.000587	0.672752	0.210388	0.50262	0.5574	1.95287	0.00917404	1.41933	0	1	0	0.00917404
2013	8	Heilongjiang	11380.4	2.32e-05	0.000164413	35748.8	2060.4	0.163153	6021.83	7.922			3.69e-06	0.001684	1.00502	0.233082	0.338702	0.5804	2.04022	0.0113999	0.694601	0	1	0	0.0113999
2013	9	Shanghai	21814.3	0.00652548	0.000730006	47894	1137.35	0.316989	465.01	10.275			0.000721	0.012049	1.67482	0.207561	1.99259	0.896	5.20731	0.0356026	3.04416	1	0	0	0.0356026
2013	10	Jiangsu	52601.6	0.00491584	0.000814666	131607	4791.9	0.42604	2599.67	10.76			0.000559	0.02467	0.908146	0.130511	1.4561	0.6439	2.46748	0.0248931	2.53911	1	0	0	0.0248931
2013	11	Zhejiang	33128.6	0.0031205	0.000613899	79651.7	3436	0.344384	2044.45	10.053			0.000371	0.010874	0.939857	0.125288	1.09409	0.6394	3.68335	0.0216457	1.98194	1	0	0	0.0216457
2013	12	Anhui	17113.3	0.00255786	0.00083793	38888.9	4275.9	0.160309	3513.09	8.273			0.000288	0.004241	0.604272	0.226201	1.24116	0.4787	2.42476	0.0183097	0.888532	0	1	0	0.0183097
2013	13	Fujian	19434.5	0.00232434	0.000514229	49609.2	2210	0.198701	2747.77	9.376			0.000282	0.007981	0.751905	0.14033	0.802702	0.608	2.40215	0.0143612	2.08611	1	0	0	0.0143612
2013	14	Jiangxi	12292	0.000363692	0.000675967	30489.7	2362	0.133373	3084.26	7.167			5.56e-05	0.001132	0.655766	0.240823	0.911126	0.4904	2.26884	0.00940287	1.56468	0	1	0	0.00940287
2013	15	Shandong	43652.8	0.00193793	0.000705903	132851	5840	0.304316	4288.05	9.233			0.000259	0.011977	0.821196	0.121107	1.59991	0.5346	1.93443	0.0212891	1.397	1	0	0	0.0212891
2013	16	Henan	29742.3	1e-08	0.000760621	100057	5094	0.199806	4890.41	7.863			0	0.005673	0.57791	0.173411	1.49599	0.436	1.89812	0.0110379	0.474184	0	1	0	0.0110379
2013	17	Hubei	20965.2	0.00201402	0.000661939	51870.4	3404	0.212021	3929.53	8.325			0.000322	0.011699	0.772191	0.176334	1.22061	0.5451	2.15527	0.0179981	1.137	0	1	0	0.0179981
2013	18	Hunan	20419.9	0.000943841	0.000581582	52262	4036.45	0.181782	4026.61	7.417			5.1e-05	0.004601	0.858278	0.190518	1.11139	0.4763	1.82835	0.013282	0.684448	0	1	0	0.013282
2013	19	Guangdong	58763.2	0.00269345	0.000341082	107048	6273	0.481898	3471.72	10.237			0.000377	0.012452	1.00889	0.13463	1.12919	0.6809	3.75416	0.0231046	2.16606	1	0	0	0.0231046
2013	20	Guangxi	10856.9	7.11e-05	0.000370175	43184.7	2782	0.132611	4013.38	7.534			1.08e-05	0.003897	0.753513	0.222055	0.47057	0.4511	2.24787	0.00745188	1.07865	0	0	1	0.00745188
2013	21	Hainan	2570.61	0.000673634	0.000225435	7524.18	490.56	0.0759665	693.75	7.083			8.11e-05	0	1.74305	0.318223	0.702034	0.5228	3.33063	0.00466891	2.35147	1	0	0	0.00466891
2013	22	Chongqing	11817.6	0.00349832	0.000486797	29841.3	1618.69	0.132334	1680.06	9.06			0.000543	0.00647	0.819333	0.239554	1.49812	0.5829	3.19126	0.0138064	1.60525	0	0	1	0.0138064
2013	23	Sichuan	23754.5	0.00136143	0.000291967	58582.8	4634	0.2344	3539.4	7.998			0.000203	0.006073	0.681649	0.235711	0.621021	0.4496	2.97138	0.0151549	1.11568	0	0	1	0.0151549
2013	24	Guizhou	6454.62	0.0019875	0.000535582	16628.7	1864.21	0.0819344	2093.07	5.348			0.000132	0.00016	1.15117	0.381193	0.980477	0.3789	2.88979	0.00583477	0.608037	0	0	1	0.00583477
2013	25	Yunnan	10822	0.000196237	0.000198309	31271.1	2835	0.110165	2618.81	5.376			7.38e-06	0.000889	0.993898	0.346214	0.571641	0.3999	3.08902	0.00674739	0.800506	0	0	1	0.00674739
2013	26	Shaanxi	12862.5	0.0021142	0.000693574	42209.5	2090	0.186304	4421.11	6.761			0.000383	0.005925	0.629235	0.226162	0.802959	0.5157	2.57919	0.0211499	1.04652	0	0	1	0.0211499
2013	27	Gansu	5330.72	0.000217057	0.000152081	14320.8	1352	0.0970198	2595.88	4.587			0	0.001077	0.910161	0.36483	0.294461	0.405	3.30025	0.0105706	0.199854	0	0	1	0.0105706
2013	28	Qinghai	1550.81	0.00127378	0.00018114	6854.44	314.21	0.0596003	1857.62	4.037			7.18e-05	0	0.572236	0.578706	0.0972497	0.4929	3.53464	0.0064815	0.653482	0	0	1	0.0064815
2013	29	Ningxia	1933.1	0.00273781	0.000379687	8669.82	345	0.0682462	1289.47	5.492			0.000118	0.000256	0.851505	0.357888	0.43003	0.5284	3.01781	0.00811006	0.604154	0	0	1	0.00811006
2013	30	Xinjiang	6852.82	0.000263253	6.61e-05	21380.3	1260	0.123806	4741.28	3.58			1.53e-05	0	0.83006	0.363238	0.102503	0.4494	2.83393	0.00538378	-0.0601145	0	0	1	0.00538378
2014	1	Beijing	19319.1	0.032922	0.00368657	37886.7	1141.8	0.428064	1284.75	9.212			0.003488	0.086231	3.65848	0.212119	1.33226	0.865	7.2077	0.0594818	2.34234	1	0	0	0.0594818
2014	2	Tianjin	10078.7	0.0139816	0.00274006	46588.5	877.21	0.191534	970.93	11.015			0.001679	0.047787	1.00819	0.183425	1.35378	0.8255	3.05217	0.0295473	2.66041	1	0	0	0.0295473
2014	3	Hebei	23159.1	0.000249944	0.00391056	82061.3	3978	0.19913	6252.77	6.969			3.89e-05	0.003611	0.730097	0.158977	0.949153	0.4936	2.44097	0.0106416	0.986922	1	0	0	0.0106416
2014	4	Shanxi	11596.5	0.00156162	0.000125184	40447.1	1842	0.147524	4979.52	6.204			0.000121	0.001821	0.902252	0.241765	0.896209	0.543	3.38614	0.0119255	1.2159	0	1	0	0.0119255
2014	5	Inner Mongolia	12175	0.00142195	0.000323592	62003.2	1360	0.158962	10226	6.158			1.16e-05	0.000613	0.770034	0.218342	0.145534	0.6097	1.75376	0.006873	0.775832	0	0	1	0.006873
2014	6	Liaoning	20379.6	0.00102537	0.000296542	83252.2	2562.2	0.244178	5129.57	8.625			0.000179	0.005721	0.831178	0.177474	0.779932	0.6705	2.62262	0.0152021	2.27697	1	0	0	0.0152021
2014	7	Jilin	8170.85	0.000495864	0.000257636	52989.9	1427.01	0.148533	4520.49	7.323			7.14e-05	0.000593	0.685168	0.211057	0.512492	0.5681	2.10006	0.00947065	1.40582	0	1	0	0.00947065
2014	8	Heilongjiang	11983.6	2.24e-05	0.000155847	40170.5	1946	0.174811	6019.33	7.968			3.59e-06	0.001708	1.24154	0.228348	0.343476	0.5922	2.17073	0.0107283	0.693806	0	1	0	0.0107283
2014	9	Shanghai	23363.1	0.0066402	0.000773656	50119.1	1365.63	0.340891	465.01	10.766			0.000729	0.012411	1.87026	0.208906	2.0418	0.893	5.16802	0.0365736	3.1226	1	0	0	0.0365736
2014	10	Jiangsu	57125.3	0.00449862	0.000839432	143393	4812.82	0.446692	2677.95	10.733			0.000567	0.020196	0.991735	0.130169	1.46941	0.657	2.50903	0.0253935	2.5314	1	0	0	0.0253935
2014	11	Zhejiang	35679.5	0.00360481	0.000627838	86574.2	3459	0.361157	2347.16	10.335			0.000439	0.010876	1.00238	0.128434	1.103	0.6496	3.74886	0.0225985	1.99713	1	0	0	0.0225985
2014	12	Anhui	18687.7	0.00212899	0.000776277	44285.4	4311.03	0.173159	3548.44	8.839			0.000302	0.004519	0.666086	0.223711	1.24552	0.4931	2.5346	0.0188791	0.943875	0	1	0	0.0188791
2014	13	Fujian	21358.5	0.00239685	0.000508063	56202.7	2219	0.211669	2759.13	9.622			0.000282	0.007822	0.761113	0.13746	0.816048	0.6199	2.4595	0.0147587	2.09326	1	0	0	0.0147587
2014	14	Jiangxi	13484.4	0.000368235	0.000696655	33353.7	2348	0.138794	3702.27	7.77			5.9e-05	0.001574	0.701143	0.247076	0.931786	0.5055	2.38325	0.00974326	1.60353	0	1	0	0.00974326
2014	15	Shandong	47363.2	0.00245149	0.000695585	147370	5798	0.326532	5028.92	9.477			0.00032	0.011903	0.897597	0.120776	1.6425	0.5477	1.97819	0.0219442	1.4366	1	0	0	0.0219442
2014	16	Henan	32389.4	1e-08	0.000757563	113744	5082	0.221061	5199.76	8.27			0	0.005972	0.727507	0.172553	1.49615	0.4505	1.96356	0.0114491	0.597638	0	1	0	0.0114491
2014	17	Hubei	22998.8	0.00236051	0.00063634	59649.9	3408	0.22553	4059.31	8.776			0.000357	0.010916	0.883098	0.180215	1.27452	0.5573	2.20582	0.0186601	1.21704	0	1	0	0.0186601
2014	18	Hunan	22359.7	0.0010917	0.000514806	59559.7	4044.13	0.192565	4550.47	8.132			0	0.005979	0.913832	0.185573	1.11544	0.4898	1.88771	0.0136084	0.728031	0	1	0	0.0136084
2014	19	Guangdong	63346.8	0.00276386	0.000343486	120760	6428	0.50381	4026.98	10.445			0.000266	0.012428	1.0574	0.134975	1.18027	0.6862	3.68451	0.0236757	2.18299	1	0	0	0.0236757
2014	20	Guangxi	11758	9.11e-05	0.000367573	48001.4	2795	0.140043	4741.53	7.769			1.05e-05	0.003904	0.810173	0.222026	0.485425	0.4654	2.32053	0.00713992	1.15703	0	0	1	0.00713992
2014	21	Hainan	2791.68	0.000703155	0.000208087	8987.35	504.1	0.0823169	693.73	7.143			8.37e-05	4.46e-05	2.07225	0.314148	0.73452	0.533	3.37627	0.00483189	2.30155	1	0	0	0.00483189
2014	22	Chongqing	13105.7	0.00372607	0.000532125	33372.7	1632.12	0.15174	1781.24	9.501			0.000663	0.006682	1.02197	0.231682	1.55356	0.5974	3.21055	0.0141526	1.63933	0	0	1	0.0141526
2014	23	Sichuan	25773.6	0.00123079	0.000280412	65113.7	4638	0.246628	3976.01	8.291			0.000194	0.006116	0.790924	0.238171	0.637329	0.4651	3.05013	0.0157456	1.1665	0	0	1	0.0157456
2014	24	Guizhou	7151.72	0.00239682	0.000503318	20069.7	1909.69	0.0900809	2373.1	5.776			9.31e-05	0.000177	1.07027	0.382328	1.01749	0.4024	2.98191	0.00598718	0.771679	0	0	1	0.00598718
2014	25	Yunnan	11698.6	0.000188477	0.000177279	37850.6	2859	0.117151	2915.91	5.821			3.25e-05	0.00093	1.04939	0.346322	0.590764	0.4121	3.15539	0.00670561	0.769477	0	0	1	0.00670561
2014	26	Shaanxi	14097.3	0.00191506	0.000644127	47806.3	2101	0.189427	4524.12	7.243			0.000263	0.00672	0.683679	0.223998	0.812172	0.5301	2.65397	0.0207335	1.15475	0	0	1	0.0207335
2014	27	Gansu	5810.48	0.000217807	0.000118123	16398.8	1348	0.101128	3403.44	4.936			1.23e-05	0.001238	1.02842	0.371736	0.304351	0.4228	3.66161	0.0112441	0.151951	0	0	1	0.0112441
2014	28	Qinghai	1693.48	0.00132747	0.000144932	8633.02	317.3	0.0667343	2124.6	3.739			0.000138	0	0.691139	0.584995	0.100836	0.5084	3.77785	0.00621863	0.603	0	0	1	0.00621863
2014	29	Ningxia	2087.75	0.00276948	0.00027968	10326.6	344	0.074137	1289.47	5.984			0	0.000296	0.890124	0.363523	0.471024	0.5482	3.19303	0.00866902	0.905626	0	0	1	0.00866902
2014	30	Xinjiang	7538.1	0.000264099	6.07e-05	26493.6	1265	0.130658	5462.83	4.076			1.72e-05	0.000152	0.958708	0.357772	0.105704	0.4679	2.88207	0.00530101	0.00633464	0	0	1	0.00530101
2015	1	Beijing	20652.1	0.033267	0.00394315	41583.1	1164.4	0.447294	1284.75	9.192			0.003443	0.080512	4.03548	0.249307	1.33445	0.8671	8.13103	0.0601367	2.91488	1	0	0	0.0601367
2015	2	Tianjin	10774.1	0.0141241	0.00277928	51408.7	896.8	0.203255	1043.74	10.459			0.001675	0.044059	1.11954	0.195448	1.39076	0.8288	3.27388	0.0308488	2.82316	1	0	0	0.0308488
2015	3	Hebei	24733.9	0.000269499	0.00380959	89720.5	3927	0.212043	6958.11	7.592			3.89e-05	0.004095	0.832689	0.188961	0.977505	0.5167	2.73555	0.0117718	1.0908	1	0	0	0.0117718
2015	4	Shanxi	11944.4	0.00115133	1e-08	44276.9	1827	0.156803	5085.78	6.522			0.000101	0.001948	1.30703	0.268121	0.899553	0.5587	3.66622	0.0103808	1.23592	0	1	0	0.0103808
2015	5	Inner Mongolia	13112.5	0.00120394	0.000297276	67882.8	1351	0.168498	12094.2	5.805			5.78e-06	0.000365	0.80145	0.238508	0.148245	0.6209	1.97506	0.00763041	0.985832	0	0	1	0.00763041
2015	6	Liaoning	20950.2	0.00094653	0.000241019	85617.7	2409.9	0.255113	5773.39	8.575			0.000118	0.005351	1.01542	0.156323	0.813277	0.6805	2.93142	0.0126756	2.28883	1	0	0	0.0126756
2015	7	Jilin	8669.27	0.000474476	0.000241374	57606.3	1399	0.15529	5052.66	7.618			6.79e-05	0.000665	0.779527	0.228762	0.519349	0.5764	2.39653	0.0100553	1.40211	0	1	0	0.0100553
2015	8	Heilongjiang	12630.7	2.42e-05	0.000108293	44532.9	1825	0.179421	6233.76	7.629			3.86e-06	0.001474	1.59482	0.266557	0.345101	0.6047	2.48174	0.0104528	0.568544	0	1	0	0.0104528
2015	9	Shanghai	24998.5	0.00671139	0.000806261	53270.3	1361.51	0.353758	465.09	11.113			0.000708	0.012672	2.13023	0.246446	2.08123	0.8853	6.25504	0.0372618	3.27535	1	0	0	0.0372618
2015	10	Jiangsu	62038.1	0.00452214	0.000869619	156006	4832.5	0.473389	2723.84	10.578			0.000564	0.020044	1.06371	0.138164	1.48139	0.6749	2.66328	0.0256891	2.5343	1	0	0	0.0256891
2015	11	Zhejiang	38533.8	0.00357948	0.000656224	94301.9	3505	0.39733	2563.65	10.492			0.000436	0.010939	1.0827	0.154967	1.11863	0.6632	3.88859	0.023578	2.02458	1	0	0	0.023578
2015	12	Anhui	20313.6	0.0020647	0.000775061	49755.2	4342.1	0.194267	4168.81	8.947			0.000257	0.004431	0.785809	0.238076	1.33529	0.5097	2.77069	0.0196201	1.65672	0	1	0	0.0196201
2015	13	Fujian	23259.4	0.00226745	0.000501317	63316.4	2255	0.22777	3200.81	10.297			0.000274	0.008276	0.82641	0.154027	0.843427	0.6322	2.60622	0.0151244	2.13504	1	0	0	0.0151244
2015	14	Jiangxi	14711.5	0.000217928	0.000685605	36881.9	2338	0.154456	4009.74	8.323			3.11e-05	0.001999	0.777409	0.263849	0.938436	0.523	2.60731	0.0103554	1.59604	0	1	0	0.0103554
2015	15	Shandong	51057.6	0.00257822	0.000692712	162470	5773	0.351031	5434.45	9.728			0.000278	0.01235	0.96783	0.130948	1.66739	0.5697	2.0628	0.022653	1.45764	1	0	0	0.022653
2015	16	Henan	35110.1	1e-08	0.000738243	127549	5075	0.234665	5296.17	8.368			0	0.006668	0.830213	0.183755	1.5005	0.4702	2.1367	0.0117572	0.671407	0	1	0	0.0117572
2015	17	Hubei	24976.7	0.00234546	0.000641783	67811.1	3398	0.244874	4062.29	8.87			0.000346	0.010779	0.943217	0.20754	1.36084	0.5718	2.34298	0.0190097	1.27328	0	1	0	0.0190097
2015	18	Hunan	24260.3	0.000814038	0.00052956	65958.7	3980.3	0.207603	4539.57	8.724			0	0.006595	0.996015	0.198211	1.11844	0.5079	2.09128	0.0142781	0.765224	0	1	0	0.0142781
2015	19	Guangdong	68414.5	0.00278974	0.000362847	134441	6566	0.534602	4035.21	11.076			0.000349	0.013568	1.13001	0.176176	1.20213	0.6951	4.31162	0.0246959	2.24259	1	0	0	0.0246959
2015	20	Guangxi	12686.9	0.000687235	0.000394145	53146.6	2595	0.149641	5117.19	7.606			6.57e-05	0.004042	0.84485	0.24195	0.498492	0.4799	2.43484	0.00630315	1.20962	0	0	1	0.00630315
2015	21	Hainan	3009.43	0.000847441	0.000208205	10101.5	510.76	0.089755	1033.42	6.593			0.000101	4.53e-05	2.25186	0.334731	0.758757	0.5491	3.85378	0.00458266	2.33783	1	0	0	0.00458266
2015	22	Chongqing	14547.3	0.00359036	0.000549907	37262.5	1647.41	0.161291	1922.79	9.296			0.00054	0.00677	1.0606	0.241263	1.71404	0.6147	3.29153	0.0157152	1.69008	0	0	1	0.0157152
2015	23	Sichuan	27809.7	0.00132981	0.00027904	71608.2	4652	0.265857	4442.19	8.594			0.000188	0.006122	0.990915	0.249475	0.649346	0.4827	3.26683	0.0167329	1.15659	0	0	1	0.0167329
2015	24	Guizhou	7916.96	0.00259085	0.000519222	24108.1	1946.65	0.0901469	2810.12	5.509			9.12e-05	0.000159	1.13653	0.375098	1.05913	0.4296	3.284	0.00593373	0.829498	0	0	1	0.00593373
2015	25	Yunnan	12716.4	0.000202797	0.000175258	44873.7	2823	0.128112	2929.36	5.479			2.01e-05	0.000295	1.135	0.346043	0.605146	0.4293	3.36862	0.00802962	0.945097	0	0	1	0.00802962
2015	26	Shaanxi	15182.8	0.00191255	0.000577438	52807.8	2107	0.213163	4549.17	7.479			0.000261	0.006444	0.808412	0.242819	0.82638	0.5474	3.00611	0.0218164	1.2228	0	0	1	0.0218164
2015	27	Gansu	6286.94	0.000319784	1e-08	18603	1346	0.105576	3847.23	5.425			3.5e-05	0.001262	1.33939	0.435666	0.308689	0.4424	4.42223	0.0121821	0.197146	0	0	1	0.0121821
2015	28	Qinghai	1832.35	0.0012634	0.000108562	10568.4	321.41	0.0571289	2349.5	4.141			0.000125	0	0.828959	0.626863	0.104845	0.5167	4.22036	0.00479273	1.39534	0	0	1	0.00479273
2015	29	Ningxia	2254.77	0.0027946	0.00021178	12342.2	343	0.078869	1289.47	6.255			1.55e-05	0.000298	0.93825	0.390996	0.500602	0.5698	3.40788	0.00875212	1.38106	0	0	1	0.00875212
2015	30	Xinjiang	8201.45	0.000289609	4.27e-05	31590.5	1292	0.135351	5867.64	4.862			1.1e-05	0.00017	1.1593	0.408038	0.107387	0.4878	3.23492	0.00557663	0.0378706	0	0	1	0.00557663
2016	1	Beijing	22077.1	0.0334621	0.00393463	46404.6	1187.6	0.476209	1264.3	9.171			0.003388	0.085936	4.16526	0.249591	1.34305	0.8676	7.87516	0.0578351	2.96311	1	0	0	0.0578351
2016	2	Tianjin	11420.5	0.0142524	0.00281428	55397.2	902.42	0.22331	1060.9	10.303			0.001625	0.046907	1.33316	0.206841	1.40874	0.8327	3.28878	0.0300425	2.96994	1	0	0	0.0300425
2016	3	Hebei	26391.1	0.000752699	0.00418639	97896.9	3871	0.22789	6956	7.201			0.000104	0.004151	0.873092	0.188633	0.998046	0.5387	2.92091	0.0119558	1.16752	1	0	0	0.0119558
2016	4	Shanxi	12434.1	0.000563655	0.000258474	47263.4	1832	0.164279	5293.4	6.057			0.000172	0.001045	1.43898	0.26274	0.906611	0.5727	3.87727	0.0101624	1.2211	0	1	0	0.0101624
2016	5	Inner Mongolia	14030.4	0.00119345	0.000334979	71935	1326	0.183158	12338.8	5.807			0	0.000231	0.927919	0.248935	0.165732	0.634	2.23557	0.00813722	1.0743	0	0	1	0.00813722
2016	6	Liaoning	21054.9	0.000490015	0.000200633	85014.3	2301.2	0.253526	5558.9	8.217			4.04e-05	0.005123	1.33239	0.205758	0.814953	0.6887	4.0625	0.0167536	2.31546	1	0	0	0.0167536
2016	7	Jilin	9232.78	0.000812611	0.000244034	61071.1	1367.99	0.169676	5052.7	7.661			9.67e-05	0.000662	0.895557	0.242684	0.546873	0.5875	2.58141	0.00945176	1.34975	0	1	0	0.00945176
2016	8	Heilongjiang	13186.5	2.38e-05	7.61e-05	48002.3	1776	0.188651	6233.8	6.787			4.1e-06	0.00048	1.88946	0.274751	0.347784	0.6109	2.59351	0.00991185	0.762963	0	1	0	0.00991185
2016	9	Shanghai	26723.4	0.00681511	0.00085113	57684.1	1365.24	0.372472	465.1	11.225			0.000701	0.009992	2.33907	0.245538	2.09653	0.89	6.05043	0.037238	3.3133	1	0	0	0.037238
2016	10	Jiangsu	66877.1	0.00451662	0.000895222	169796	4850.22	0.502731	2767.4	9.639			0.000539	0.016131	1.11762	0.128985	1.46739	0.6893	2.7422	0.026191	2.57692	1	0	0	0.026191
2016	11	Zhejiang	41423.9	0.00373708	0.000710878	103610	3552	0.425668	2576.9	10.43			0.000471	0.011379	1.13668	0.147599	1.12846	0.6772	3.83766	0.023928	2.04406	1	0	0	0.023928
2016	12	Anhui	22101.2	0.0016001	0.000805147	55869.3	4361.6	0.202791	4242.6	8.49			0.00022	0.003564	0.84746	0.22628	1.41134	0.5262	2.95395	0.0194666	1.11288	0	1	0	0.0194666
2016	13	Fujian	25213.2	0.00220725	0.000547867	70998.2	2248	0.234306	3201	10.052			0.000265	0.008358	0.876568	0.148397	0.860944	0.6439	2.62514	0.0157682	2.19456	1	0	0	0.0157682
2016	14	Jiangxi	16035.5	0.000340134	0.000719512	41257.2	2332	0.162203	4010.5	8.553			4.25e-05	0.002158	0.879426	0.249603	0.970096	0.5399	2.75435	0.0112065	1.57854	0	1	0	0.0112065
2016	15	Shandong	54835.8	0.00274136	0.000696627	176502	5728	0.382702	5452.3	9.191			0.000207	0.011996	1.01302	0.128707	1.68177	0.5913	2.13367	0.0230224	1.52459	1	0	0	0.0230224
2016	16	Henan	37989.1	1e-08	0.000744229	141841	5052	0.249063	5570.8	8.198			0	0.006693	0.877252	0.184171	1.60144	0.4878	2.2356	0.0122107	0.772452	0	1	0	0.0122107
2016	17	Hubei	26999.9	0.00284552	0.000668689	76603.9	3385	0.259455	4138.2	8.63			0.000394	0.011838	0.979343	0.196629	1.39956	0.5857	2.50466	0.0183694	1.30248	0	1	0	0.0183694
2016	18	Hunan	26201.1	0.00115249	0.000544194	72793.4	3920.41	0.219332	4719.8	8.18			0	0.004683	1.09674	0.200915	1.12499	0.527	2.20368	0.0148596	0.79464	0	1	0	0.0148596
2016	19	Guangdong	73545.6	0.00289708	0.000370404	150238	6703	0.578929	4157.9	10.49			0.000347	0.013176	1.1977	0.166299	1.21361	0.7015	4.3393	0.0251703	2.3634	1	0	0	0.0251703
2016	20	Guangxi	13575	0.000307372	0.000402898	58568.9	2583	0.160855	5192.1	7.515			2.47e-05	0.004078	0.875934	0.242483	0.509282	0.4924	2.51771	0.00642817	1.16958	0	0	1	0.00642817
2016	21	Hainan	3235.14	0.000802438	0.000209314	11266.5	513.14	0.0961699	1033.4	6.2			9.54e-05	4.17e-05	2.42718	0.339603	0.79709	0.567	4.1333	0.00535613	3.15718	1	0	0	0.00535613
2016	22	Chongqing	16103.9	0.00304387	0.00057162	41827.6	1658.32	0.175977	2102.1	8.871			0.000319	0.006589	1.08096	0.225574	1.74294	0.6333	3.25154	0.0170334	1.69901	0	0	1	0.0170334
2016	23	Sichuan	29978.9	0.00134087	0.000285121	78730.7	4657	0.281527	4622.7	8.134			0.000164	0.005439	1.15669	0.243176	0.666951	0.5	3.35318	0.0170465	1.14485	0	0	1	0.0170465
2016	24	Guizhou	8748.24	0.00327549	0.000535165	28763.8	1859	0.101216	3269.5	5.567			1.04e-05	0.000153	1.12667	0.361932	1.08878	0.4556	3.53484	0.0062327	0.997424	0	0	1	0.0062327
2016	25	Yunnan	13822.7	0.000558321	0.0001371	52262.5	2855	0.139535	3651.5	5.216			7.67e-05	0.000178	1.21317	0.339378	0.61039	0.4464	3.43393	0.00897741	0.870347	0	0	1	0.00897741
2016	26	Shaanxi	16321.5	0.00176896	0.000597602	58081.7	2111	0.217155	4632.6	7.868			0.000229	0.007564	0.865584	0.226261	0.838052	0.5639	3.05044	0.021627	1.23431	0	0	1	0.021627
2016	27	Gansu	6764.75	0.000274635	1e-08	21060.9	1341	0.116728	4102.1	5.851			2.78e-05	0.001376	1.47141	0.437482	0.315272	0.4607	4.64449	0.0120806	0.107037	0	0	1	0.0120806
2016	28	Qinghai	1975.27	0.00128789	0.000123317	12520.7	324.28	0.0707454	2349.2	4.749			0.000148	0	0.88107	0.592733	0.108994	0.5355	4.33429	0.00544129	1.33779	0	0	1	0.00544129
2016	29	Ningxia	2421.62	0.0028448	0.000326992	14365.4	343	0.0942916	1320.1	6.805			0	0.00035	0.966482	0.39593	0.511145	0.5874	3.50611	0.00944487	1.27969	0	0	1	0.00944487
2016	30	Xinjiang	8816.56	0.000253064	4.69e-05	36044.9	1320	0.142001	5869	4.448			3.28e-06	0	1.19378	0.428848	0.10969	0.5042	3.45092	0.00586859	0.091983	0	0	1	0.00586859
2017	1	Beijing	23578.4	0.0337015	0.0043381	50884.3	1191.3	0.500186	1264.25	9.236			0.003358	0.082266	4.23668	0.243604	1.35524	0.8693	7.62602	0.0563861	3.02672	1	0	0	0.0563861
2017	2	Tianjin	11808.8	0.0143251	0.0025975	58573.3	894.83	0.237271	1148.86	10.281			0.001588	0.044655	1.42049	0.176964	1.38926	0.8357	3.37175	0.0247301	3.07172	1	0	0	0.0247301
2017	3	Hebei	28132.9	0.00117338	0.00442066	104445	3795	0.2464	7162.02	7.637			0.000166	0.003898	0.949131	0.195177	1.01532	0.5574	3.05049	0.0132887	1.22551	1	0	0	0.0132887
2017	4	Shanxi	13279.6	0.00057171	0.00063252	47987.2	1812	0.182518	5316.82	6.897			9.71e-05	0.000967	1.18461	0.241906	0.911647	0.5859	3.53832	0.00954604	1.32026	0	1	0	0.00954604
2017	5	Inner Mongolia	14591.6	0.00116242	0.000417328	73298.6	1317	0.194617	12674.7	5.993			0	0.000162	1.25737	0.281428	0.168574	0.646	2.75896	0.00822106	1.14774	0	0	1	0.00822106
2017	6	Liaoning	21939.3	0.00027202	0.000319511	84569.5	2284.7	0.26391	5914.66	8.506			4.39e-05	0.004785	1.33776	0.20844	0.829091	0.6949	4.08078	0.0183638	2.66699	1	0	0	0.0183638
2017	7	Jilin	9712.88	0.000834883	0.000236068	63559.7	1339	0.184959	5044.13	8.358			1.31e-05	0.000686	0.978874	0.249304	0.554406	0.5971	2.64461	0.00856551	1.38687	0	1	0	0.00856551
2017	8	Heilongjiang	13977.7	1.89e-05	0.000126527	51258.1	1699	0.200992	6232.25	7.876			2.7e-06	0.000605	2.18609	0.291842	0.350928	0.619	2.69284	0.00921792	0.879117	0	1	0	0.00921792
2017	9	Shanghai	28594.1	0.00685645	0.000867051	61762	1372.65	0.40023	465.1	11.233			0.000717	0.009845	2.27117	0.246389	2.10126	0.891	5.86439	0.0393434	3.32921	1	0	0	0.0393434
2017	10	Jiangsu	71692.2	0.00456297	0.000909011	183598	4872.8	0.548746	2816.44	9.656			0.000549	0.015549	1.1168	0.123688	1.47831	0.7018	2.70242	0.0263196	2.60059	1	0	0	0.0263196
2017	11	Zhejiang	44654.9	0.00382618	0.000731796	111885	3613	0.47242	2623.97	10.56			0.00045	0.011352	1.24155	0.145462	1.1384	0.6891	3.81612	0.0244617	2.12373	1	0	0	0.0244617
2017	12	Anhui	24001.9	0.00162421	0.000830638	61584.3	4377.9	0.227795	4274.61	8.738			0.000222	0.003785	0.903349	0.229618	1.45204	0.5429	3.00943	0.020909	1.28364	0	1	0	0.020909
2017	13	Fujian	27255.4	0.00214904	0.000568941	78895.5	2236	0.264128	3191.41	10.209			0.000263	0.008374	0.951699	0.145551	0.871061	0.6578	2.58777	0.0168755	2.2582	1	0	0	0.0168755
2017	14	Jiangxi	17446.6	0.000285366	0.000742014	45291.8	2317	0.180299	4280.46	8.82			3.78e-05	0.002169	0.887317	0.255493	0.972349	0.557	2.92089	0.0127861	1.53279	0	1	0	0.0127861
2017	15	Shandong	58838.8	0.00269171	0.000700386	188287	5693	0.418311	5726.4	9.494			0.000178	0.012028	1.05815	0.127466	1.7126	0.6079	2.14923	0.0241348	1.64294	1	0	0	0.0241348
2017	16	Henan	40952.2	1e-08	0.000762814	153348	5029	0.282525	5414.67	8.432			0	0.005967	0.914833	0.1844	1.60363	0.5056	2.26275	0.0130644	0.937144	0	1	0	0.0130644
2017	17	Hubei	29105.8	0.00293951	0.000688293	85242.6	3379	0.277539	4215.54	8.675			0.000394	0.010526	1.06901	0.191703	1.44962	0.5988	2.53292	0.0197481	1.37489	0	1	0	0.0197481
2017	18	Hunan	28297.2	0.000917173	0.000567188	78671.4	3817.22	0.246922	4744.52	8.447			0	0.004801	1.18476	0.202619	1.13184	0.5462	2.31777	0.0167693	1.75339	0	1	0	0.0167693
2017	19	Guangdong	79061.5	0.00294063	0.000381679	167221	6858	0.690573	4200.7	10.61			0.000319	0.013162	1.26515	0.167632	1.22193	0.7074	4.22847	0.0261259	3.10411	1	0	0	0.0261259
2017	20	Guangxi	14538.8	0.000529254	0.000428443	60184.1	2566	0.186799	5191.39	7.719			5.65e-05	0.003769	1.09976	0.264993	0.520741	0.5059	2.76008	0.00767567	1.35209	0	0	1	0.00767567
2017	21	Hainan	3461.6	0.000792559	0.000213382	12465	525.87	0.110441	1033.42	6.502			9.22e-05	4.17e-05	2.51252	0.323576	0.866788	0.5804	4.15809	0.00517864	3.09017	1	0	0	0.00517864
2017	22	Chongqing	17601.6	0.00310442	0.000591139	46171.1	1659.33	0.19736	2166.05	8.672			0.000307	0.005672	1.11409	0.223235	1.80343	0.65	3.25724	0.0187715	1.68123	0	0	1	0.0187715
2017	23	Sichuan	32407.2	0.00127766	0.000322374	85663.9	4667	0.311221	4831.73	8.552			0.000128	0.005893	1.28347	0.235119	0.67891	0.5178	3.30511	0.0172484	1.24721	0	0	1	0.0172484
2017	24	Guizhou	9640.56	0.00328025	0.000575947	33447.2	1881	0.1268	3284.55	6.615			1.34e-05	0.000418	1.12017	0.340638	1.10443	0.4776	3.46724	0.00708093	1.17607	0	0	1	0.00708093
2017	25	Yunnan	15135.8	0.000753855	0.000222654	59591.6	2831	0.155232	3681.67	5.694			7.41e-05	0.000178	1.26238	0.348856	0.621914	0.4629	3.38066	0.00963346	0.904123	0	0	1	0.00963346
2017	26	Shaanxi	17594.6	0.00170366	0.000688291	63522.4	2111	0.234092	4972.14	8.339			0.000224	0.007334	0.852208	0.220705	0.8474	0.5807	2.94368	0.0210485	1.51492	0	0	1	0.0210485
2017	27	Gansu	7001.51	0.000265075	0.000138118	21839	1337	0.139954	4663.82	6.955			2.96e-05	0.001572	1.57638	0.442961	0.313538	0.4812	4.75669	0.011851	1.05941	0	0	1	0.011851
2017	28	Qinghai	2117.49	0.0013852	0.000155747	14382.6	326.97	0.0934738	2349.49	5.21			0.000145	0	1.05299	0.583062	0.112199	0.5545	4.59044	0.00682364	1.29086	0	0	1	0.00682364
2017	29	Ningxia	2598.4	0.00272872	0.000309763	16045.4	344	0.104597	1352.1	7.359			0	0.000365	1.02012	0.398653	0.520499	0.6095	3.53735	0.0113068	2.4602	0	0	1	0.0113068
2017	30	Xinjiang	9486.62	0.000215315	6.22e-05	41546.3	1336	0.159279	5946.91	5.293			2.24e-06	0.000146	1.15432	0.426139	0.111649	0.519	3.5038	0.00523359	0.33961	0	0	1	0.00523359
2018	1	Beijing	25158.1	0.0339031	0.00378901	54016	1189.6	0.550894	1264.25	9.239			0.003358	0.077148	4.34759	0.246419	1.35706	0.8709	7.5058	0.0617009	3.08058	1	0	0	0.0617009
2018	2	Tianjin	12210.3	0.0142513	0.0026864	60507.6	896.56	0.256368	1153.43	10.402			0.001579	0.042916	1.44907	0.164977	1.36611	0.8395	3.4593	0.0261781	3.16973	1	0	0	0.0261781
2018	3	Hebei	29961.5	0.00111125	0.00422134	110441	3739	0.273839	7361.81	8.104			0.000174	0.004344	1.03692	0.214556	1.02358	0.5733	3.15616	0.0138777	1.28836	1	0	0	0.0138777
2018	4	Shanxi	14156.1	0.000540226	0.000713561	48699.3	1789	0.195922	5440.88	7.177			7.33e-05	0.000991	1.26789	0.25472	0.914653	0.5985	3.57024	0.010452	1.49316	0	1	0	0.010452
2018	5	Inner Mongolia	15350.3	0.00120093	0.000416444	71665.2	1304	0.207584	12765.8	6.181			0	0.000163	1.28217	0.27945	0.171295	0.6551	2.62283	0.00747395	1.07225	0	0	1	0.00747395
2018	6	Liaoning	23167.9	0.000272458	0.000364553	84190.6	2260.6	0.272555	6524.85	8.753			4.04e-05	0.004772	1.32238	0.21085	0.830903	0.7026	4.10823	0.018174	2.79079	1	0	0	0.018174
2018	7	Jilin	10140.2	0.000933403	0.000263637	65512.3	1314.01	0.196244	5042.99	8.262			9.4e-05	0.000649	1.17036	0.251389	0.562428	0.6085	2.71207	0.00763042	1.57549	0	1	0	0.00763042
2018	8	Heilongjiang	14606.7	1e-08	0.000136416	53497.5	1635	0.211987	6894.45	7.975			0	0.000588	2.31453	0.285837	0.35331	0.6346	2.77957	0.00825025	1.07382	0	1	0	0.00825025
2018	9	Shanghai	30538.5	0.00692989	0.000885016	65353.5	1375.66	0.429934	466.07	11.379			0.000716	0.009943	2.34707	0.255556	2.06725	0.8913	5.94814	0.0415914	3.3665	1	0	0	0.0415914
2018	10	Jiangsu	76495.6	0.0045169	0.00091464	195734	4886.9	0.602274	3061.77	9.746			0.00056	0.015447	1.14441	0.125896	1.48068	0.7119	2.75864	0.027047	2.62505	1	0	0	0.027047
2018	11	Zhejiang	47825.4	0.00387887	0.000713507	119512	3691	0.528806	2813.47	10.802			0.000445	0.011676	1.30709	0.153558	1.14371	0.7002	3.9555	0.0257253	2.23229	1	0	0	0.0257253
2018	12	Anhui	25922	0.00262081	0.000907201	67344.3	4385.3	0.260511	4324.21	8.859			0.000247	0.003614	0.977217	0.219022	1.49162	0.5565	3.02104	0.0216269	1.47215	0	1	0	0.0216269
2018	13	Fujian	29517.6	0.0020136	0.000571829	86913.7	2222	0.288904	3513.74	10.263			0.000245	0.008815	0.939619	0.134976	0.878236	0.6698	2.50954	0.0179531	2.24514	1	0	0	0.0179531
2018	14	Jiangxi	18964.5	0.000303933	0.00073993	49262.3	2295	0.206159	4278.45	8.947			2.74e-05	0.0022	0.961662	0.257793	0.970287	0.5734	2.99561	0.0141321	1.53158	0	1	0	0.0141321
2018	15	Shandong	62545.7	0.00201411	0.000671375	198194	5621	0.444155	6335.89	9.732			0.000158	0.012107	1.12591	0.132091	1.74457	0.6146	2.21235	0.0214899	1.70831	1	0	0	0.0214899
2018	16	Henan	44064.6	2.03e-05	0.000764615	164287	4992	0.316606	5409.67	8.615			0	0.005997	0.986241	0.191813	1.60832	0.5224	2.32443	0.0139737	0.872182	0	1	0	0.0139737
2018	17	Hubei	31376.1	0.00282466	0.000729123	93637.5	3377	0.310375	4340.55	8.951			0.000383	0.011236	1.09604	0.184376	1.4795	0.61	2.5329	0.0208819	1.51172	0	1	0	0.0208819
2018	18	Hunan	30504.4	0.000888313	0.000549194	84592.7	3738.58	0.274621	5070.1	8.683			5.45e-05	0.004926	1.30685	0.205338	1.13343	0.5609	2.346	0.0180716	1.79262	0	1	0	0.0180716
2018	19	Guangdong	84437.7	0.00303101	0.000372788	183759	6960	0.781989	4524.17	10.854			0.000325	0.013469	1.29625	0.161694	1.21146	0.7181	4.19034	0.0278038	3.12587	1	0	0	0.0278038
2018	20	Guangxi	15527.5	0.000563178	0.000404975	62106.7	2562	0.209211	5202.24	7.799			5.72e-05	0.003563	1.14707	0.260938	0.529994	0.5182	2.775	0.00711721	1.39612	0	0	1	0.00711721
2018	21	Hainan	3662.37	0.000910375	0.000226011	13103.8	535.5	0.130188	1033.42	6.715			0.000102	4.38e-05	2.49697	0.350017	0.989341	0.5913	3.81424	0.00556126	3.23226	1	0	0	0.00556126
2018	22	Chongqing	18657.7	0.00363816	0.000554784	50208.6	1663.23	0.2183	2326.44	9.176			0.000364	0.006346	1.27943	0.222998	1.92053	0.6661	3.3951	0.0201446	1.78044	0	0	1	0.0201446
2018	23	Sichuan	34999.8	0.00136046	0.000326003	92393	4690	0.353709	4950.22	9.006			9.8e-05	0.00649	1.36586	0.238642	0.682289	0.535	3.23242	0.0181199	1.27742	0	0	1	0.0181199
2018	24	Guizhou	10517.8	0.00263071	0.000612913	38406.8	1886	0.146499	3564.7	7.049			4.57e-06	0.000457	1.19735	0.339694	1.11879	0.4954	3.45716	0.00821359	1.4603	0	0	1	0.00821359
2018	25	Yunnan	16482.9	0.000688755	0.000231885	66951.4	2822	0.180204	3847.89	5.829			7.52e-05	0.000184	1.21091	0.339746	0.648535	0.4744	3.27501	0.0104746	1.19347	0	0	1	0.0104746
2018	26	Shaanxi	19019.8	0.00165939	0.000721502	68926.9	2112	0.260599	5001.53	8.544			0.000224	0.007475	0.859607	0.216973	0.860679	0.5965	2.9086	0.0217863	1.83185	0	0	1	0.0217863
2018	27	Gansu	7428.61	0.000327442	0.000146861	22281	1337	0.146644	4671.74	7.273			2.09e-05	0.001624	1.62098	0.457458	0.315688	0.4969	4.6143	0.0117697	1.15663	0	0	1	0.0117697
2018	28	Qinghai	2267.83	0.00143971	0.000105809	16133.5	329.26	0.107831	2349.05	5.31			0.000118	0	1.0826	0.574973	0.113921	0.5727	4.3058	0.0060362	1.24474	0	0	1	0.0060362
2018	29	Ningxia	2775.09	0.00281208	0.000343315	16859	345	0.106823	1373.05	7.506			0	0.000375	1.07563	0.382994	0.533211	0.6215	3.46432	0.0123015	1.89584	0	0	1	0.0123015
2018	30	Xinjiang	10065.3	0.000224303	6.4e-05	43810.6	1331	0.171938	5959.39	5.32			1.64e-05	0.000144	1.13428	0.410887	0.113885	0.5401	3.29652	0.00527199	0.742593	0	0	1	0.00527199
2019	1	Beijing	26692.8	0.0346871	0.00387664	56412.2	1183.5	0.600446	1366.96	9.512			0.003412	0.095477	5.16924	0.209441	1.36378	0.8735	7.00957	0.0631469	3.11181	1	0	0	0.0631469
2019	2	Tianjin	12796.4	0.0144277	0.00266589	63166.3	896.56	0.274608	1185.27	9.417			0.001626	0.033602	1.80108	0.252101	1.35562	0.8431	4.60366	0.0328249	3.18916	1	0	0	0.0328249
2019	3	Hebei	31969	0.000941805	0.00398416	116372	3702	0.306305	7791.29	8.493			0.000117	0.005388	1.32297	0.236694	1.04334	0.5877	3.59876	0.016144	1.60408	1	0	0	0.016144
2019	4	Shanxi	15019.6	0.00052932	0.000628711	49637.8	1762	0.211371	5890.41	6.74			7.91e-05	0.001741	1.17386	0.276669	0.920756	0.6129	3.90568	0.0112307	1.54108	0	1	0	0.0112307
2019	5	Inner Mongolia	16148.6	0.00124546	0.000395199	70525.6	1272	0.219399	13016.4	5.812			1.9e-05	0.000126	1.25101	0.296349	0.174209	0.6646	2.7149	0.00858732	1.28584	0	0	1	0.00858732
2019	6	Liaoning	24418.9	0.000282364	0.000314642	83611.7	2238.4	0.289238	6512.13	9.252			4.02e-05	0.005729	1.38497	0.230639	0.843022	0.7121	4.50754	0.0204124	2.80316	1	0	0	0.0204124
2019	7	Jilin	10444.5	0.00101593	0.000248609	65616.6	1286	0.206537	5042.99	7.481			1.72e-05	0.000603	1.52478	0.335422	0.569157	0.6163	3.84062	0.0126533	1.81744	0	1	0	0.0126533
2019	8	Heilongjiang	15190.9	2.13e-05	0.000116773	55920.2	1551	0.223869	6780.95	7.097			2.99e-06	0.000483	1.8851	0.368153	0.356681	0.6462	3.60595	0.0107659	1.10894	0	1	0	0.0107659
2019	9	Shanghai	32370.8	0.00699483	0.000826522	68929.5	1376.2	0.461998	466.54	11.104			0.000709	0.009702	2.69462	0.214368	2.05751	0.8922	5.57362	0.0399565	3.3847	1	0	0	0.0399565
2019	10	Jiangsu	81008.9	0.00478177	0.000859542	207750	4903.2	0.669622	3586.8	11.494			0.000577	0.027779	1.15347	0.126201	1.49195	0.7247	2.87226	0.027898	2.6732	1	0	0	0.027898
2019	11	Zhejiang	51077.6	0.00400421	0.000729642	127843	3771	0.602367	2842.16	10.827			0.000456	0.011828	1.26805	0.161231	1.15462	0.7158	4.05843	0.0267803	2.28265	1	0	0	0.0267803
2019	12	Anhui	27814.3	0.00185171	0.000903653	73316.7	4384	0.2837	4843.93	9.194			0.000244	0.005243	1.22966	0.199176	1.55925	0.5702	2.65849	0.0203166	1.78428	0	1	0	0.0203166
2019	13	Fujian	31731.5	0.00237491	0.000607709	94775.5	2210	0.313459	3513.76	10.153			0.000292	0.008929	0.933693	0.119777	0.885364	0.6787	2.4172	0.0177791	2.23801	1	0	0	0.0177791
2019	14	Jiangxi	20462.7	0.000359988	0.000735834	53390.8	2278	0.239445	4904.98	9.056			4.15e-05	0.002385	1.07498	0.257974	1.25303	0.5907	3.00702	0.015523	1.59637	0	1	0	0.015523
2019	15	Shandong	65860.6	0.00270711	0.000605801	203747	5561	0.477726	6633.01	10.104			0.000342	0.015773	1.32953	0.15112	1.77421	0.6186	2.68849	0.0210323	2.16758	1	0	0	0.0210323
2019	16	Henan	47061	1e-08	0.000807303	175318	4934	0.35059	6466.94	8.607			0	0.006423	1.10219	0.187322	1.61576	0.5401	2.30685	0.0146157	0.904789	0	1	0	0.0146157
2019	17	Hubei	33666.6	0.00306761	0.000753469	102255	3375	0.329512	5164.85	9.438			0.000453	0.014779	1.20012	0.173915	1.55476	0.6183	2.40925	0.0209015	1.71159	0	1	0	0.0209015
2019	18	Hunan	32822.8	0.000851112	0.000617886	91066.2	3666.48	0.310276	5578.81	8.75			5.56e-06	0.005234	1.41555	0.202113	1.13582	0.5745	2.39172	0.0198018	1.7245	0	1	0	0.0198018
2019	19	Guangdong	89672.9	0.00313656	0.000382983	200794	6995	0.90346	4719.68	11.342			0.000331	0.014549	1.37264	0.160655	1.22588	0.7265	3.71923	0.0287774	3.08108	1	0	0	0.0287774
2019	20	Guangxi	16459.1	0.00068394	0.00038857	64417.6	2558	0.233421	5206.43	7.27			7.66e-05	0.001425	1.52202	0.275507	0.540002	0.5298	2.92617	0.00786984	1.71699	0	0	1	0.00786984
2019	21	Hainan	3874.79	0.000875302	0.000243155	13429.9	536.11	0.140455	1033.42	5.943			9.73e-05	4.3e-05	2.84755	0.350089	1.07646	0.5937	3.62764	0.00563382	3.29496	1	0	0	0.00563382
2019	22	Chongqing	19833.1	0.00382533	0.00053559	53997.1	1668.16	0.237283	2359.07	9.156			0.000383	0.006471	1.32228	0.20536	2.12541	0.6824	3.24447	0.0198922	1.72281	0	0	1	0.0198922
2019	23	Sichuan	37589.8	0.00130096	0.000336945	99495.1	4714	0.390829	5241.87	9.06			0.000125	0.006524	1.40759	0.221988	0.693611	0.5536	3.0649	0.0186836	2.0399	0	0	1	0.0186836
2019	24	Guizhou	11390.8	0.00214544	0.000641684	42704.9	1888	0.167607	3753.19	7.384			2.88e-05	0.000868	1.3915	0.35474	1.1632	0.5148	3.31674	0.00862796	1.45332	0	0	1	0.00862796
2019	25	Yunnan	17818.1	0.00142141	0.000226757	74346.4	2812	0.206015	4053	6.867			0.000158	0.000753	1.53544	0.291515	0.672843	0.4867	2.75675	0.00947499	1.32596	0	0	1	0.00947499
2019	26	Shaanxi	20160.9	0.00176054	0.000686201	73727.1	2114	0.280709	5419.21	8.296			0.00023	0.007589	0.986707	0.221706	0.874974	0.6128	3.05793	0.0226639	1.79444	0	0	1	0.0226639
2019	27	Gansu	7889.18	0.000225659	0.00018655	22785	1333	0.160167	4829.67	6.583			0	0.001494	1.67879	0.453253	0.333795	0.507	4.63925	0.0126452	1.17776	0	0	1	0.0126452
2019	28	Qinghai	2406.17	0.00143588	1e-08	17773.6	330.2	0.110646	2449.28	4.747			0.000159	0	1.29709	0.628354	0.116173	0.5878	4.20991	0.00693471	1.18044	0	0	1	0.00693471
2019	29	Ningxia	2955.47	0.00281257	0.000369911	17273.2	343	0.114153	1552.94	6.592			0	0.000367	1.18875	0.3837	0.550839	0.6363	3.70497	0.0145406	2.19209	0	0	1	0.0145406
2019	30	Xinjiang	10689.3	0.000186119	5.68e-05	45806.9	1343	0.182813	6935.38	5.448			1.43e-05	0.000178	1.46384	0.390928	0.117001	0.5551	3.18105	0.00471448	0.813918	0	0	1	0.00471448
2020	1	Beijing	26986.4	0.0351421	0.0039065	58644.5	1163.8	0.63453	1403.69	9.813			0.00344	0.097217	5.29682	0.19711	1.35756	0.8755	7.54489	0.0644436	3.17687	1	0	0	0.0644436
2020	2	Tianjin	12975.6	0.0146316	0.0023354	65717.6	647	0.281341	1185.66	9.762			0.00162	0.033208	1.88787	0.223758	1.37908	0.847	5.1836	0.0344377	3.1619	1	0	0	0.0344377
2020	3	Hebei	33183.8	0.000798448	0.00393639	121973	3671	0.337041	7941.17	8.717			0.000112	0.005418	1.37746	0.249201	1.08441	0.6007	3.90811	0.0175208	1.91582	1	0	0	0.0175208
2020	4	Shanxi	15560.3	0.00056985	0.000598101	51076.7	1738	0.228345	6250.95	6.977			9.27e-05	0.000987	1.17646	0.289536	0.921014	0.6253	4.14334	0.0119565	1.78312	0	1	0	0.0119565
2020	5	Inner Mongolia	16180.9	0.00118266	0.000372384	69377.1	1242	0.223953	14190.3	6.061			4.37e-05	0.000152	1.23276	0.303584	0.177698	0.6748	2.77763	0.00927834	1.24302	0	0	1	0.00927834
2020	6	Liaoning	24565.4	0.00105444	0.000321208	83224.7	2231	0.301202	6626.83	9.564			0.000146	0.005767	1.42853	0.239466	0.884456	0.7214	4.7859	0.0218597	2.8287	1	0	0	0.0218597
2020	7	Jilin	10684.7	0.000510581	0.000220055	66259.2	1261	0.217862	5042.99	7.756			7.03e-05	0.000579	1.48677	0.335234	0.575497	0.6264	4.0499	0.0129564	1.89068	0	1	0	0.0129564
2020	8	Heilongjiang	15327.6	2.54e-05	9.51e-05	58248.8	1473	0.231816	6780.95	7.432			4.11e-06	0.000419	1.94537	0.397811	0.355431	0.6561	3.95638	0.0126408	2.39762	0	1	0	0.0126408
2020	9	Shanghai	32921.1	0.00718964	0.000834508	73114	1374	0.493746	490.85	11.544			0.000721	0.009953	2.75112	0.209354	2.03732	0.893	6.21459	0.0417485	3.44649	1	0	0	0.0417485
2020	10	Jiangsu	84006.2	0.00484581	0.000894753	217956	4893	0.731726	4173.86	11.934			0.000574	0.028435	1.21999	0.133194	1.47483	0.7344	3.18445	0.0292636	2.79148	1	0	0	0.0292636
2020	11	Zhejiang	52916.4	0.00410952	0.000784935	136150	3857	0.66512	3159.49	11.137			0.000467	0.01195	1.36415	0.156036	1.16663	0.7217	4.57871	0.028785	2.41016	1	0	0	0.028785
2020	12	Anhui	28843.5	0.00231435	0.000939353	79094.5	3243	0.316532	5287.11	9.528			0.000179	0.005345	1.26497	0.193213	1.68916	0.5833	2.88047	0.0228327	2.41485	0	1	0	0.0228327
2020	13	Fujian	32746.9	0.00249215	0.000601656	101484	2206	0.338301	3778.6	10.477			0.000298	0.009068	1.02528	0.118807	0.88805	0.6875	2.64775	0.0191875	2.26457	1	0	0	0.0191875
2020	14	Jiangxi	21240.2	0.000336512	0.000785015	57685.8	2264	0.261802	4916.56	9.424			4.31e-05	0.002461	1.1155	0.259778	1.26208	0.6044	3.30916	0.016765	1.8351	0	1	0	0.016765
2020	15	Shandong	68165.7	0.00278632	0.000673068	209119	5510	0.546947	6924.5	10.468			0.000366	0.016024	1.3684	0.153612	1.81528	0.6305	2.95683	0.022999	2.87421	1	0	0	0.022999
2020	16	Henan	47578.7	1e-08	0.000734909	186118	4884	0.393896	6519.44	8.872			0	0.006463	1.17017	0.188604	1.61839	0.5543	2.5331	0.0163877	0.8554	0	1	0	0.0163877
2020	17	Hubei	31848.6	0.00286879	0.000750372	106049	3261	0.347214	5184.83	9.808			0.000338	0.015089	1.3092	0.194342	1.55789	0.6289	2.92406	0.02314	2.00737	0	1	0	0.02314
2020	18	Hunan	34070	0.00084867	0.000667916	97809.5	3280	0.340692	5645.78	9.037			0	0.005319	1.35549	0.201121	1.13852	0.5876	2.56848	0.0215095	1.84178	0	1	0	0.0215095
2020	19	Guangdong	91735.3	0.00321017	0.000394328	218322	7039	1	4870.65	11.673			0.000335	0.014783	1.43937	0.157373	1.23468	0.7415	4.18305	0.031418	3.16227	1	0	0	0.031418
2020	20	Guangxi	17068.1	0.000728333	0.000408931	66726.9	2558	0.259074	5206.43	7.47			0.000127	0.001455	1.61671	0.278898	0.556157	0.542	3.1531	0.00781842	2.83056	0	0	1	0.00781842
2020	21	Hainan	4010.4	0.000774489	0.000224329	13831.2	540.97	0.180108	1033.42	6.032			8.48e-05	4.22e-05	3.16619	0.35653	1.13456	0.6027	3.66825	0.00662015	6.52863	1	0	0	0.00662015
2020	22	Chongqing	20606.6	0.0039455	0.000590707	57525	1676.01	0.256449	2355.81	9.483			0.00041	0.006578	1.32175	0.195736	2.20483	0.6946	3.39015	0.0210694	1.79382	0	0	1	0.0210694
2020	23	Sichuan	39018.2	0.00116377	0.00035217	105836	4745	0.427722	5311.88	9.39			0.000109	0.006485	1.4496	0.230428	0.811463	0.5673	3.28929	0.0217142	2.02727	0	0	1	0.0217142
2020	24	Guizhou	11903.4	0.00239813	0.000716304	46665.8	1892	0.19241	3873.12	7.744			0	0.000914	1.46098	0.321963	1.17439	0.5315	3.39449	0.00907124	1.94889	0	0	1	0.00907124
2020	25	Yunnan	18530.8	0.00136799	0.000247839	81693.4	2806	0.225473	4220.38	7.188			0.000154	0.000778	1.52463	0.2844	0.749947	0.5005	2.86365	0.0100313	2.03942	0	0	1	0.0100313
2020	26	Shaanxi	20584.3	0.00177816	0.000670188	78267.8	2105	0.310326	5589.22	8.722			0.000225	0.008107	1.10466	0.226505	0.877845	0.6266	3.38534	0.0241515	2.18644	0	0	1	0.0241515
2020	27	Gansu	8188.97	0.000311367	0.000187423	23422.9	1331	0.179786	5112.75	6.85			5.79e-06	0.001498	1.7414	0.461743	0.343745	0.5223	4.7858	0.0121601	1.15265	0	0	1	0.0121601
2020	28	Qinghai	2442.26	0.00148633	0.000148318	18748	279	0.120257	2974.79	5.061			0.000158	0	1.33625	0.643011	0.118074	0.6008	4.28522	0.00709118	1.16363	0	0	1	0.00709118
2020	29	Ningxia	3070.73	0.00331834	0.00035239	17718.5	344	0.133227	1662.67	7.039			4.52e-05	0.000384	1.22662	0.377589	0.555737	0.6496	3.85612	0.0152122	2.17366	0	0	1	0.0152122
2020	30	Xinjiang	11052.8	0.000210158	5.67e-05	48638.5	1356	0.19733	7830.7	5.784			0	0.00018	1.49055	0.401024	0.126036	0.5653	3.42106	0.0044621	1.06436	0	0	1	0.0044621
2021	1	Beijing	29361.2	0.0355945	0.00509538	60896.9	1158	0.682339	1501.73	10.123			0.003451	0.098819	4.52489	0.175539				0.0640585	3.19565	1	0	0	0.0640585
2021	2	Tianjin	13832	0.0147751	0.00271852	68297.2	641	0.310992	1190.57	10.12			0.001639	0.031345	1.64245	0.20099				0.0366162	4.30221	1	0	0	0.0366162
2021	3	Hebei	35340.7	0.000597813	0.00372257	127158	3643	0.339855	8121.6	8.946			8.13e-05	0.005449	1.22198	0.219031				0.0184541	1.89617	1	0	0	0.0184541
2021	4	Shanxi	17007.4	0.000616737	0.000839545	52759.8	1715	0.233752	6251.95	7.222			0.000111	0.000995	0.899858	0.220662				0.0110138	1.65542	0	1	0	0.0110138
2021	5	Inner Mongolia	17265	0.00107183	0.000487581	68735	1218	0.233027	14209.5	6.32			5.68e-05	0.000152	0.950993	0.247547				0.00897947	1.25586	0	0	1	0.00897947
2021	6	Liaoning	25990.2	0.00115083	0.000354934	82940.3	2190	0.308727	6733.56	9.886			0.000157	0.005743	1.31005	0.213251				0.0217785	2.87408	1	0	0	0.0217785
2021	7	Jilin	11379.2	0.000490689	0.00030168	67539.4	1228	0.221164	5151.74	8.04			6.51e-05	0.000544	1.44987	0.280834				0.0139513	2.53633	0	1	0	0.0139513
2021	8	Heilongjiang	16262.6	2.63e-05	0.000126826	60721.7	1420	0.240459	7152.86	7.782			0	0.000426	1.87178	0.343569				0.013096	2.36674	0	1	0	0.013096
2021	9	Shanghai	35653.5	0.00732231	0.000826243	77616.2	1365	0.545234	490.85	12.001			0.00073	0.010215	2.76572	0.193133				0.041687	3.52909	1	0	0	0.041687
2021	10	Jiangsu	91482.7	0.00500811	0.000918832	228171	4863	0.746364	4398.15	12.39			0.000589	0.029118	1.15627	0.124244				0.0292911	2.74988	1	0	0	0.0292911
2021	11	Zhejiang	57520.1	0.00428665	0.000774099	145424	3897	0.671087	3345.19	11.456			0.000471	0.012074	1.28631	0.148764				0.0291419	2.45114	1	0	0	0.0291419
2021	12	Anhui	31208.6	0.00204582	0.000949718	85299.6	3215	0.343276	5409.73	9.875			0.000271	0.005441	1.24823	0.178339				0.0236373	2.34241	0	1	0	0.0236373
2021	13	Fujian	35464.9	0.00270419	0.00062885	108286	2197	0.353105	3987.59	10.811			0.000319	0.009205	1.00787	0.105006				0.0195442	2.252	1	0	0	0.0195442
2021	14	Jiangxi	23130.6	0.00033959	0.000806356	62472.7	2242	0.274616	5196.67	9.806			4.21e-05	0.002538	1.06971	0.227267				0.0168357	1.88138	0	1	0	0.0168357
2021	15	Shandong	73823.5	0.00266611	0.000691128	215159	5475	0.592799	7198.27	10.845			0.000344	0.016524	1.32219	0.141335				0.0234649	3.09638	1	0	0	0.0234649
2021	16	Henan	50433.4	1e-08	0.000691298	196622	4840	0.394117	6519.44	9.145			0	0.00528	1.18919	0.168487				0.0175446	0.734773	0	1	0	0.0175446
2021	17	Hubei	35957	0.00397562	0.000879542	112272	3286	0.369712	5226.93	10.192			0.000484	0.01543	1.39284	0.158385				0.0231621	1.86742	0	1	0	0.0231621
2021	18	Hunan	36659.3	0.000928148	0.000647056	104867	3258	0.35769	5908.73	9.333			6.06e-05	0.005396	1.30277	0.182123				0.0225078	1.86096	0	1	0	0.0225078
2021	19	Guangdong	99165.9	0.0032856	0.00040474	235839	7072	0.985808	5278.36	12.014			0.000338	0.015026	1.3769	0.146304				0.0320894	3.15617	1	0	0	0.0320894
2021	20	Guangxi	18416.5	0.000720459	0.000434475	69385.6	2544	0.279029	5216.1	7.675			0	0.001485	1.53122	0.230335				0.00791211	3.88976	0	0	1	0.00791211
2021	21	Hainan	4463.58	0.00100873	0.000259871	14353.2	544	0.211633	1033.42	6.123			0.000109	4.12e-05	3.2144	0.303097				0.00722375	6.92192	1	0	0	0.00722375
2021	22	Chongqing	22337.5	0.00401064	0.000654504	61104.1	1668	0.275081	2359.01	9.822			0.000404	0.006683	1.32206	0.172205				0.0215064	1.78805	0	0	1	0.0215064
2021	23	Sichuan	42217.7	0.00126225	0.000383922	112246	4727	0.420115	5600.93	9.732			0.00014	0.006596	1.42139	0.20736				0.0224545	1.73181	0	0	1	0.0224545
2021	24	Guizhou	12867.6	0.00175824	0.000711541	49825.5	1886	0.19619	3873.12	8.122			1.9e-06	0.00095	1.4132	0.287277				0.00926842	1.99452	0	0	1	0.00926842
2021	25	Yunnan	19883.5	0.00132118	0.000256149	88632.5	2774	0.224414	4744.37	7.525			0.000101	0.000802	1.42733	0.244255				0.0103801	2.11081	0	0	1	0.0103801
2021	26	Shaanxi	21942.9	0.00189016	0.000794904	81739.5	2091	0.318492	5630.21	9.17			0.000239	0.007987	0.984539	0.20149				0.0232597	2.18707	0	0	1	0.0232597
2021	27	Gansu	8754.01	0.000249991	0.000234844	24270.6	1319	0.178957	5338.49	7.129			0	0.001505	1.56118	0.394363				0.0126614	1.56358	0	0	1	0.0126614
2021	28	Qinghai	2583.92	0.00151772	0.000232279	19489	277	0.124783	2974.79	5.396			0.000127	0	1.24674	0.547848				0.00790952	1.37298	0	0	1	0.00790952
2021	29	Ningxia	3279.54	0.00336351	0.000494925	18119.6	345	0.141353	1677.85	7.516			0.000173	0.000402	1.05674	0.311209				0.0153526	2.14293	0	0	1	0.0153526
2021	30	Xinjiang	11848.6	0.000207502	8.32e-05	52160.5	1360	0.201384	7829.88	6.141			0	0.0002	1.28367	0.329637				0.00480099	1.56743	0	0	1	0.00480099
